# Supplementary material for: Review of the Neotropical water scavenger beetle genus Tobochares Short & García, 2007 (Coleoptera, Hydrophilidae, Acidocerinae): new lineages, new species, and new records
Source: Zookeys. 2021 Feb 22;1019:93–140. doi: 10.3897/zookeys.1019.59881 (PMC7921074; doi:10.3897/zookeys.1019.59881)
Supplement: XML Treatment for Tobochares [file zookeys.1019.59881-treatment1.xml]

<!DOCTYPE tp:taxon-treatment
  PUBLIC "-//TaxonX//DTD Taxonomic Treatment Publishing DTD v0 20100105//EN" "tax-treatment-NSO.dtd">
<tp:taxon-treatment xmlns:tp="http://www.plazi.org/taxpub"><tp:treatment-meta><kwd-group><label>Taxon classification</label><kwd><named-content xmlns:xlink="http://www.w3.org/1999/xlink" content-type="kingdom">Animalia</named-content></kwd><kwd><named-content xmlns:xlink="http://www.w3.org/1999/xlink" content-type="order">Coleoptera</named-content></kwd><kwd><named-content xmlns:xlink="http://www.w3.org/1999/xlink" content-type="family">Hydrophilidae</named-content></kwd></kwd-group><mixed-citation publication-type="journal"><person-group><name><surname>Girón</surname><given-names>Jennifer C.</given-names></name><name><surname>Short</surname><given-names>Andrew Edward Z.</given-names></name></person-group><article-title>Review of the Neotropical water scavenger beetle genus <italic><tp:taxon-name><tp:taxon-name-part taxon-name-part-type="genus" reg="Tobochares">Tobochares</tp:taxon-name-part></tp:taxon-name></italic> Short &amp; García, 2007 (<tp:taxon-name><tp:taxon-name-part taxon-name-part-type="order">Coleoptera</tp:taxon-name-part></tp:taxon-name>, <tp:taxon-name><tp:taxon-name-part taxon-name-part-type="family">Hydrophilidae</tp:taxon-name-part></tp:taxon-name>, <tp:taxon-name><tp:taxon-name-part taxon-name-part-type="subfamily">Acidocerinae</tp:taxon-name-part></tp:taxon-name>): new lineages, new species, and new records</article-title><source>Zookeys</source><day>22</day><month>2</month><year>2021</year><volume>1019</volume><fpage>93</fpage><lpage>140</lpage><pub-id pub-id-type="doi">10.3897/zookeys.1019.59881</pub-id></mixed-citation></tp:treatment-meta><tp:nomenclature><label>Genus</label><tp:taxon-name><object-id xmlns:xlink="http://www.w3.org/1999/xlink" content-type="arpha" xlink:type="simple">A4BFA9EF-222B-5469-81AA-C59ABEEF5B18</object-id>
              <tp:taxon-name-part taxon-name-part-type="genus" reg="Tobochares">Tobochares</tp:taxon-name-part>
            </tp:taxon-name><tp:taxon-authority>Short &amp; García, 2007: 2</tp:taxon-authority></tp:nomenclature><tp:treatment-sec sec-type="type species" id="SECID0EEJAG"><title>Type species.</title><p><italic><tp:taxon-name><tp:taxon-name-part taxon-name-part-type="genus" reg="Tobochares">Tobochares</tp:taxon-name-part> <tp:taxon-name-part taxon-name-part-type="species" reg="sulcatus">sulcatus</tp:taxon-name-part></tp:taxon-name></italic> Short &amp; García, 2007: 4; by original designation.</p></tp:treatment-sec><tp:treatment-sec sec-type="Differential diagnosis" id="SECID0EVJAG"><title>Differential diagnosis.</title><p>Small beetles, total body length 1.5–2.6 mm. Color yellowish brown, orange brown to dark brown. Body shape oval in dorsal view; moderately (Fig. <xref ref-type="fig" rid="F5">5B</xref>) to strongly convex in lateral view (e.g., Fig. <xref ref-type="fig" rid="F9">9E</xref>). Antennae with eight antennomeres (e.g., <xref ref-type="bibr" rid="B3">Kohlenberg and Short 2017</xref>: fig. 8). Maxillary palps curved inward, short (e.g., slightly shorter than the width of the head) and slender (Fig. <xref ref-type="fig" rid="F2">2A; e</xref>.g., <italic><tp:taxon-name><tp:taxon-name-part taxon-name-part-type="genus" reg="Tobochares">T.</tp:taxon-name-part> <tp:taxon-name-part taxon-name-part-type="species" reg="goias">goias</tp:taxon-name-part></tp:taxon-name></italic> sp. nov.), to very short (nearly half the width of the head) and stout (Fig. <xref ref-type="fig" rid="F2">2G; e</xref>.g., <italic><tp:taxon-name><tp:taxon-name-part taxon-name-part-type="genus" reg="Tobochares">T.</tp:taxon-name-part> <tp:taxon-name-part taxon-name-part-type="species" reg="pemon">pemon</tp:taxon-name-part></tp:taxon-name></italic> sp. nov.). Elytra without sutural striae, but in <italic><tp:taxon-name><tp:taxon-name-part taxon-name-part-type="genus" reg="Tobochares">T.</tp:taxon-name-part> <tp:taxon-name-part taxon-name-part-type="species" reg="akoerio">akoerio</tp:taxon-name-part></tp:taxon-name></italic> sp. nov. and <italic><tp:taxon-name><tp:taxon-name-part taxon-name-part-type="genus" reg="Tobochares">T.</tp:taxon-name-part> <tp:taxon-name-part taxon-name-part-type="species" reg="romanoae">romanoae</tp:taxon-name-part></tp:taxon-name></italic> sp. nov. stria I more strongly impressed along posterior half of elytra (Fig. <xref ref-type="fig" rid="F8">8A and D</xref>, respectively); elytral punctures seemingly arranged in rows, in some species more evidently so (Fig. <xref ref-type="fig" rid="F8">8</xref>); in some species interserial punctures not longitudinally aligned (Figs <xref ref-type="fig" rid="F9">9</xref>, <xref ref-type="fig" rid="F10">10</xref>); serial punctures sometimes impressed into distinct grooves (e.g., <xref ref-type="bibr" rid="B3">Kohlenberg and Short 2017</xref>: fig. 2). Prosternum flat (e.g., Fig. <xref ref-type="fig" rid="F5">5C</xref>). Posterior elevation of mesoventrite either flat, bulging (Fig. <xref ref-type="fig" rid="F3">3E</xref>) or with a transverse or longitudinal ridge (Fig. <xref ref-type="fig" rid="F3">3D</xref>). Metaventrite densely pubescent, except for a median glabrous patch, which is either ovoid and wide (e.g., <xref ref-type="bibr" rid="B3">Kohlenberg and Short 2017</xref>: fig. 10) or longitudinal and narrow (Fig. <xref ref-type="fig" rid="F3">3D, E</xref>). Posterior femora mostly glabrous, with only few scattered setae, sometimes with hydrofuge pubescence along basal half of anterodorsal margin (<xref ref-type="bibr" rid="B3">Kohlenberg and Short 2017</xref>: fig. 22). Fifth abdominal ventrite apically evenly rounded, without stout setae (e.g., <xref ref-type="bibr" rid="B3">Kohlenberg and Short 2017</xref>: fig. 13). Aedeagus with basal piece usually very short (nearly one third of the length of parameres; Fig. <xref ref-type="fig" rid="F11">11</xref>).</p><fig id="F2" position="float" orientation="portrait"><object-id xmlns:xlink="http://www.w3.org/1999/xlink" content-type="doi" xlink:type="simple">10.3897/zookeys.1019.59881.figure2</object-id><object-id xmlns:xlink="http://www.w3.org/1999/xlink" content-type="arpha" xlink:type="simple">80986B23-97A3-5C94-BA74-4263A3B5D6E7</object-id><label>Figure 2.</label><caption><p>Heads of <italic><tp:taxon-name><tp:taxon-name-part taxon-name-part-type="genus" reg="Tobochares">Tobochares</tp:taxon-name-part></tp:taxon-name></italic> spp. <bold>A, B</bold><italic><tp:taxon-name><tp:taxon-name-part taxon-name-part-type="genus" reg="Tobochares">T.</tp:taxon-name-part> <tp:taxon-name-part taxon-name-part-type="species" reg="goias">goias</tp:taxon-name-part></tp:taxon-name></italic>, black mark pointing to <tp:taxon-name><tp:taxon-name-part taxon-name-part-type="genus" reg="Tobochares"/><tp:taxon-name-part taxon-name-part-type="species" reg="canthus">canthus</tp:taxon-name-part></tp:taxon-name> emarginating the eye <bold>A</bold> dorsal view <bold>B</bold> anterolateral view <bold>C</bold><italic><tp:taxon-name><tp:taxon-name-part taxon-name-part-type="genus" reg="Tobochares">T.</tp:taxon-name-part> <tp:taxon-name-part taxon-name-part-type="species" reg="fusus">fusus</tp:taxon-name-part></tp:taxon-name></italic><bold>D, E</bold><italic><tp:taxon-name><tp:taxon-name-part taxon-name-part-type="genus" reg="Tobochares">T.</tp:taxon-name-part> <tp:taxon-name-part taxon-name-part-type="species" reg="luteomargo">luteomargo</tp:taxon-name-part></tp:taxon-name></italic>, black mark pointing to straight anterior margin of the eye <bold>D</bold> dorsal view <bold>E</bold> anterolateral view <bold>F</bold><italic><tp:taxon-name><tp:taxon-name-part taxon-name-part-type="genus" reg="Tobochares">T.</tp:taxon-name-part> <tp:taxon-name-part taxon-name-part-type="species" reg="romanoae">romanoae</tp:taxon-name-part></tp:taxon-name></italic><bold>G</bold><italic><tp:taxon-name><tp:taxon-name-part taxon-name-part-type="genus" reg="Tobochares">T.</tp:taxon-name-part> <tp:taxon-name-part taxon-name-part-type="species" reg="pemon">pemon</tp:taxon-name-part></tp:taxon-name></italic><bold>H</bold><italic><tp:taxon-name><tp:taxon-name-part taxon-name-part-type="genus" reg="Tobochares">T.</tp:taxon-name-part> <tp:taxon-name-part taxon-name-part-type="species" reg="communis">communis</tp:taxon-name-part></tp:taxon-name></italic><bold>I</bold><italic><tp:taxon-name><tp:taxon-name-part taxon-name-part-type="genus" reg="Tobochares">T.</tp:taxon-name-part> <tp:taxon-name-part taxon-name-part-type="species" reg="microps">microps</tp:taxon-name-part></tp:taxon-name></italic>.</p></caption><graphic xmlns:xlink="http://www.w3.org/1999/xlink" xlink:href="zookeys-1019-093-g002.jpg" position="float" orientation="portrait" xlink:type="simple" id="oo_512600.jpg"><uri content-type="original_file" xlink:type="simple">https://binary.pensoft.net/fig/512600</uri></graphic></fig><fig id="F3" position="float" orientation="portrait"><object-id xmlns:xlink="http://www.w3.org/1999/xlink" content-type="doi" xlink:type="simple">10.3897/zookeys.1019.59881.figure3</object-id><object-id xmlns:xlink="http://www.w3.org/1999/xlink" content-type="arpha" xlink:type="simple">1E6A3C40-9A98-5402-B8E9-B2176B15BD84</object-id><label>Figure 3.</label><caption><p>Characters of elytra and wings of <italic><tp:taxon-name><tp:taxon-name-part taxon-name-part-type="genus" reg="Tobochares">Tobochares</tp:taxon-name-part></tp:taxon-name></italic> spp. <bold>A–E</bold> Scanning Electron Micrographs <bold>A–C</bold> elytra: white arrows point to serial punctures; black arrows point to interserial punctures <bold>A</bold><italic><tp:taxon-name><tp:taxon-name-part taxon-name-part-type="genus" reg="Tobochares">T.</tp:taxon-name-part> <tp:taxon-name-part taxon-name-part-type="species" reg="communis">communis</tp:taxon-name-part></tp:taxon-name></italic><bold>B</bold><italic><tp:taxon-name><tp:taxon-name-part taxon-name-part-type="genus" reg="Tobochares">T.</tp:taxon-name-part> <tp:taxon-name-part taxon-name-part-type="species" reg="atures">atures</tp:taxon-name-part></tp:taxon-name></italic><bold>C</bold><italic><tp:taxon-name><tp:taxon-name-part taxon-name-part-type="genus" reg="Tobochares">T.</tp:taxon-name-part> <tp:taxon-name-part taxon-name-part-type="species" reg="arawak">arawak</tp:taxon-name-part></tp:taxon-name></italic><bold>D, E</bold> ventral view of mesoventrite: <bold>D</bold><italic><tp:taxon-name><tp:taxon-name-part taxon-name-part-type="genus" reg="Tobochares">T.</tp:taxon-name-part> <tp:taxon-name-part taxon-name-part-type="species" reg="communis">communis</tp:taxon-name-part></tp:taxon-name></italic>: top white arrow points to posterior elevation of mesoventrite with low longitudinal elevation; bottom white arrow points to narrow longitudinal glabrous patch of the metaventrite <bold>E</bold><italic><tp:taxon-name><tp:taxon-name-part taxon-name-part-type="genus" reg="Tobochares">T.</tp:taxon-name-part> <tp:taxon-name-part taxon-name-part-type="species" reg="arawak">arawak</tp:taxon-name-part></tp:taxon-name></italic>: top white arrow points to posterior elevation of mesoventrite with weakly elevated bulge; bottom white arrow points to narrow longitudinal glabrous patch of the metaventrite. <bold>F–I</bold> detail of elytral punctation; black marks at top of each circle indicates serial punctures <bold>F</bold><italic><tp:taxon-name><tp:taxon-name-part taxon-name-part-type="genus" reg="Tobochares">T.</tp:taxon-name-part> <tp:taxon-name-part taxon-name-part-type="species" reg="pemon">pemon</tp:taxon-name-part></tp:taxon-name></italic> (all punctures relatively large; serial punctures longitudinally aligned; interserial punctures in irregular single row) <bold>G</bold><italic><tp:taxon-name><tp:taxon-name-part taxon-name-part-type="genus" reg="Tobochares">T.</tp:taxon-name-part> <tp:taxon-name-part taxon-name-part-type="species" reg="atures">atures</tp:taxon-name-part></tp:taxon-name></italic> (all punctures longitudinally aligned; serial punctures larger than interserial punctures; interserial punctures more densely distributed) <bold>H</bold><italic><tp:taxon-name><tp:taxon-name-part taxon-name-part-type="genus" reg="Tobochares">T.</tp:taxon-name-part> <tp:taxon-name-part taxon-name-part-type="species" reg="kolokoe">kolokoe</tp:taxon-name-part></tp:taxon-name></italic> (serial punctures longitudinally aligned; interserial punctures forming one or two irregular rows) <bold>I</bold><italic><tp:taxon-name><tp:taxon-name-part taxon-name-part-type="genus" reg="Tobochares">T.</tp:taxon-name-part> <tp:taxon-name-part taxon-name-part-type="species" reg="canaima">canaima</tp:taxon-name-part></tp:taxon-name></italic> (serial punctures longitudinally aligned; interserial punctures forming two or three irregular rows) <bold>J, K</bold> hindwings <bold>J</bold><italic><tp:taxon-name><tp:taxon-name-part taxon-name-part-type="genus" reg="Tobochares">T.</tp:taxon-name-part> <tp:taxon-name-part taxon-name-part-type="species" reg="sipaliwini">sipaliwini</tp:taxon-name-part></tp:taxon-name></italic><bold>K</bold><italic><tp:taxon-name><tp:taxon-name-part taxon-name-part-type="genus" reg="Tobochares">T.</tp:taxon-name-part> <tp:taxon-name-part taxon-name-part-type="species" reg="microps">microps</tp:taxon-name-part></tp:taxon-name></italic>.</p></caption><graphic xmlns:xlink="http://www.w3.org/1999/xlink" xlink:href="zookeys-1019-093-g003.jpg" position="float" orientation="portrait" xlink:type="simple" id="oo_512601.jpg"><uri content-type="original_file" xlink:type="simple">https://binary.pensoft.net/fig/512601</uri></graphic></fig><sec sec-type="Remarks on diagnostic features of Tobochares Short &amp; García, 2007" id="SECID0E3WAG"><title>Remarks on diagnostic features of <italic><tp:taxon-name><tp:taxon-name-part taxon-name-part-type="genus" reg="Tobochares">Tobochares</tp:taxon-name-part></tp:taxon-name></italic> Short &amp; García, 2007</title><p><bold><italic>Body shape and coloration</italic>.</bold> In lateral view, the degree of convexity of the body can be diagnostic, as only a few species (all in the <italic><tp:taxon-name><tp:taxon-name-part taxon-name-part-type="genus" reg="Tobochares"/><tp:taxon-name-part taxon-name-part-type="species" reg="communis">communis</tp:taxon-name-part></tp:taxon-name></italic> species group) are comparatively strongly convex (e.g., <italic><tp:taxon-name><tp:taxon-name-part taxon-name-part-type="genus" reg="Tobochares">T.</tp:taxon-name-part> <tp:taxon-name-part taxon-name-part-type="species" reg="kolokoe">kolokoe</tp:taxon-name-part></tp:taxon-name></italic> sp. nov., Fig. <xref ref-type="fig" rid="F9">9E</xref>; <italic><tp:taxon-name><tp:taxon-name-part taxon-name-part-type="genus" reg="Tobochares">T.</tp:taxon-name-part> <tp:taxon-name-part taxon-name-part-type="species" reg="akoerio">akoerio</tp:taxon-name-part></tp:taxon-name></italic>, Fig. <xref ref-type="fig" rid="F8">8E</xref>). Except for a few cases (e.g., the paler elytral margins of <italic><tp:taxon-name><tp:taxon-name-part taxon-name-part-type="genus" reg="Tobochares">T.</tp:taxon-name-part> <tp:taxon-name-part taxon-name-part-type="species" reg="luteomargo">luteomargo</tp:taxon-name-part></tp:taxon-name></italic> sp. nov., Fig. <xref ref-type="fig" rid="F5">5B</xref>) the general dorsal coloration of the body in <italic><tp:taxon-name><tp:taxon-name-part taxon-name-part-type="genus" reg="Tobochares">Tobochares</tp:taxon-name-part></tp:taxon-name></italic> is not particularly useful for diagnosis. The coloration of the head is diagnostic for some species of the <italic><tp:taxon-name><tp:taxon-name-part taxon-name-part-type="genus" reg="Tobochares"/><tp:taxon-name-part taxon-name-part-type="species" reg="sulcatus">sulcatus</tp:taxon-name-part></tp:taxon-name></italic> species group.</p><p><bold><italic>Maxillary palps</italic>.</bold> In general, the maxillary palps in <italic><tp:taxon-name><tp:taxon-name-part taxon-name-part-type="genus" reg="Tobochares">Tobochares</tp:taxon-name-part></tp:taxon-name></italic> are short (nearly as long as the width of the head; e.g., Fig. <xref ref-type="fig" rid="F2">2A, D, F, H, I</xref>) or very short (nearly half as long as the width of the head; e.g., Fig. <xref ref-type="fig" rid="F2">2G</xref>). The longer palps are slender, as the regular acidocerine maxillary palps (e.g., <italic><tp:taxon-name><tp:taxon-name-part taxon-name-part-type="genus" reg="Crucisternum">Crucisternum</tp:taxon-name-part></tp:taxon-name></italic> Girón &amp; Short, 2018), but in the shorter forms, the maxillary palps are also stout: each palpomere is shorter and apically wider (or mesally in the case of maxillary palpomere IV). The coloration of palpomere IV (uniformly yellowish vs. apically darkened) can be diagnostic for some species, especially in the <italic><tp:taxon-name><tp:taxon-name-part taxon-name-part-type="genus" reg="Tobochares"/><tp:taxon-name-part taxon-name-part-type="species" reg="sulcatus">sulcatus</tp:taxon-name-part></tp:taxon-name></italic> species group (see <xref ref-type="bibr" rid="B3">Kohlenberg and Short 2017</xref>).</p><p><bold><italic>Eyes</italic>.</bold> The direction of the anterior margin of the eye in dorsal view is partly diagnostic at the species-group level. The anterior margin of the eye is oblique and posteriorly directed in the <italic><tp:taxon-name><tp:taxon-name-part taxon-name-part-type="genus" reg="Tobochares"/><tp:taxon-name-part taxon-name-part-type="species" reg="sulcatus">sulcatus</tp:taxon-name-part></tp:taxon-name></italic> and <italic><tp:taxon-name><tp:taxon-name-part taxon-name-part-type="genus" reg="Tobochares"/><tp:taxon-name-part taxon-name-part-type="species" reg="emarginatus">emarginatus</tp:taxon-name-part></tp:taxon-name></italic> species groups (Fig. <xref ref-type="fig" rid="F2">2A–C</xref>), forming a reduced to well-developed <tp:taxon-name><tp:taxon-name-part taxon-name-part-type="genus" reg="Tobochares"/><tp:taxon-name-part taxon-name-part-type="species" reg="canthus">canthus</tp:taxon-name-part></tp:taxon-name>, which in lateral view of the head results in a clearly emarginate anterior margin of the eye (Fig. <xref ref-type="fig" rid="F2">2B</xref>); it is oblique and anteriorly directed to perpendicular to the outer margin of the head in the <italic><tp:taxon-name><tp:taxon-name-part taxon-name-part-type="genus" reg="Tobochares"/><tp:taxon-name-part taxon-name-part-type="species" reg="luteomargo">luteomargo</tp:taxon-name-part></tp:taxon-name></italic> and <italic><tp:taxon-name><tp:taxon-name-part taxon-name-part-type="genus" reg="Tobochares"/><tp:taxon-name-part taxon-name-part-type="species" reg="communis">communis</tp:taxon-name-part></tp:taxon-name></italic> species groups (Fig. <xref ref-type="fig" rid="F2">2D–I</xref>), which in lateral view of the head results in a straight anterior margin of the eye (Fig. <xref ref-type="fig" rid="F2">2E</xref>), only rarely slightly emarginated. The outer margin of the eyes can also be considered diagnostic, being continuous with the outline of the head (eyes not bulging) in the <italic><tp:taxon-name><tp:taxon-name-part taxon-name-part-type="genus" reg="Tobochares"/><tp:taxon-name-part taxon-name-part-type="species" reg="sulcatus">sulcatus</tp:taxon-name-part></tp:taxon-name></italic> species group (Fig. <xref ref-type="fig" rid="F2">2A</xref>), or slightly bulging from the outline of the head in the <italic><tp:taxon-name><tp:taxon-name-part taxon-name-part-type="genus" reg="Tobochares"/><tp:taxon-name-part taxon-name-part-type="species" reg="luteomargo">luteomargo</tp:taxon-name-part></tp:taxon-name></italic> and <italic><tp:taxon-name><tp:taxon-name-part taxon-name-part-type="genus" reg="Tobochares"/><tp:taxon-name-part taxon-name-part-type="species" reg="communis">communis</tp:taxon-name-part></tp:taxon-name></italic> species groups (e.g., Fig. <xref ref-type="fig" rid="F2">2D, F</xref>).</p><p><bold><italic>Mesoventrite</italic>.</bold> The posterior elevation of the mesoventrite exhibits high variation within <italic><tp:taxon-name><tp:taxon-name-part taxon-name-part-type="genus" reg="Tobochares">Tobochares</tp:taxon-name-part></tp:taxon-name></italic>. It usually bears a low, transverse medial ridge, but it can also be flat, or with a weakly elevated bulge (Fig. <xref ref-type="fig" rid="F3">3E</xref>), or a broad and low longitudinal ridge (Fig. <xref ref-type="fig" rid="F3">3D</xref>). Not necessarily a diagnostic feature at the species-group level.</p><p><bold><italic>Metaventrite</italic>.</bold> The surface of the metaventrite is overall densely covered by hydrofuge pubescence, with a posteromedial glabrous patch. The shape of the glabrous patch is diagnostic at the species-group level: members of the <italic><tp:taxon-name><tp:taxon-name-part taxon-name-part-type="genus" reg="Tobochares"/><tp:taxon-name-part taxon-name-part-type="species" reg="sulcatus">sulcatus</tp:taxon-name-part></tp:taxon-name></italic> species group have a broad, ovoid to diamond-shaped glabrous patch (<xref ref-type="bibr" rid="B3">Kohlenberg and Short 2017</xref>: fig. 10), whereas in the <italic><tp:taxon-name><tp:taxon-name-part taxon-name-part-type="genus" reg="Tobochares"/><tp:taxon-name-part taxon-name-part-type="species" reg="luteomargo">luteomargo</tp:taxon-name-part></tp:taxon-name></italic> and <italic><tp:taxon-name><tp:taxon-name-part taxon-name-part-type="genus" reg="Tobochares"/><tp:taxon-name-part taxon-name-part-type="species" reg="communis">communis</tp:taxon-name-part></tp:taxon-name></italic> species groups, the glabrous patch is shaped like a narrow longitudinal bar (Fig. <xref ref-type="fig" rid="F3">3D, E</xref>).</p><p><bold><italic>Elytral punctation</italic>.</bold> The distribution and characteristics of the elytral punctation are highly variable in <italic><tp:taxon-name><tp:taxon-name-part taxon-name-part-type="genus" reg="Tobochares">Tobochares</tp:taxon-name-part></tp:taxon-name></italic>. The disposition and degree of impression of the elytral punctation (i.e., serial punctures, ground punctures and systematic punctures) are useful for species recognition. The elytral punctures are generally aligned in rows, but this is not so evident in some species (e.g., <italic><tp:taxon-name><tp:taxon-name-part taxon-name-part-type="genus" reg="Tobochares">T.</tp:taxon-name-part> <tp:taxon-name-part taxon-name-part-type="species" reg="luteomargo">luteomargo</tp:taxon-name-part></tp:taxon-name></italic> (Fig. <xref ref-type="fig" rid="F5">5A</xref>), <italic><tp:taxon-name><tp:taxon-name-part taxon-name-part-type="genus" reg="Tobochares">T.</tp:taxon-name-part> <tp:taxon-name-part taxon-name-part-type="species" reg="communis">communis</tp:taxon-name-part></tp:taxon-name></italic> (Figs <xref ref-type="fig" rid="F3">3A</xref>, <xref ref-type="fig" rid="F6">6A</xref>), <italic><tp:taxon-name><tp:taxon-name-part taxon-name-part-type="genus" reg="Tobochares">T.</tp:taxon-name-part> <tp:taxon-name-part taxon-name-part-type="species" reg="microps">microps</tp:taxon-name-part></tp:taxon-name></italic> sp. nov. (Fig. <xref ref-type="fig" rid="F6">6D</xref>), <italic><tp:taxon-name><tp:taxon-name-part taxon-name-part-type="genus" reg="Tobochares">T.</tp:taxon-name-part> <tp:taxon-name-part taxon-name-part-type="species" reg="fusus">fusus</tp:taxon-name-part></tp:taxon-name></italic> sp. nov. (Fig. <xref ref-type="fig" rid="F5">5D</xref>)), where the punctures seem to be evenly distributed rather than longitudinally aligned. In species of the <italic><tp:taxon-name><tp:taxon-name-part taxon-name-part-type="genus" reg="Tobochares"/><tp:taxon-name-part taxon-name-part-type="species" reg="luteomargo">luteomargo</tp:taxon-name-part></tp:taxon-name></italic> and <italic><tp:taxon-name><tp:taxon-name-part taxon-name-part-type="genus" reg="Tobochares"/><tp:taxon-name-part taxon-name-part-type="species" reg="emarginatus">emarginatus</tp:taxon-name-part></tp:taxon-name></italic> species groups, and some species in the <italic><tp:taxon-name><tp:taxon-name-part taxon-name-part-type="genus" reg="Tobochares"/><tp:taxon-name-part taxon-name-part-type="species" reg="communis">communis</tp:taxon-name-part></tp:taxon-name></italic> species group all the elytral punctures are similar in size and degree of impression. Most members of the <italic><tp:taxon-name><tp:taxon-name-part taxon-name-part-type="genus" reg="Tobochares"/><tp:taxon-name-part taxon-name-part-type="species" reg="sulcatus">sulcatus</tp:taxon-name-part></tp:taxon-name></italic> species group have well developed, impressed, elytral striae (see <xref ref-type="bibr" rid="B3">Kohlenberg and Short 2017</xref>). The sutural striae are always absent in <italic><tp:taxon-name><tp:taxon-name-part taxon-name-part-type="genus" reg="Tobochares">Tobochares</tp:taxon-name-part></tp:taxon-name></italic>, but in <italic><tp:taxon-name><tp:taxon-name-part taxon-name-part-type="genus" reg="Tobochares">T.</tp:taxon-name-part> <tp:taxon-name-part taxon-name-part-type="species" reg="akoerio">akoerio</tp:taxon-name-part></tp:taxon-name></italic> (Fig. <xref ref-type="fig" rid="F8">8A</xref>) and <italic><tp:taxon-name><tp:taxon-name-part taxon-name-part-type="genus" reg="Tobochares">T.</tp:taxon-name-part> <tp:taxon-name-part taxon-name-part-type="species" reg="romanoae">romanoae</tp:taxon-name-part></tp:taxon-name></italic> (Fig. <xref ref-type="fig" rid="F8">8D</xref>) the impressed stria I on each elytron is more strongly impressed along the posterior half of the elytra, which might resemble a well-developed sutural stria. In some species the elytral striae are only impressed along the posterior half or third of the elytra (e.g., <italic><tp:taxon-name><tp:taxon-name-part taxon-name-part-type="genus" reg="Tobochares">T.</tp:taxon-name-part> <tp:taxon-name-part taxon-name-part-type="species" reg="kasikasima">kasikasima</tp:taxon-name-part></tp:taxon-name></italic> Short, 2013, <xref ref-type="bibr" rid="B3">Kohlenberg and Short 2017</xref>: fig. 3C; <italic><tp:taxon-name><tp:taxon-name-part taxon-name-part-type="genus" reg="Tobochares">T.</tp:taxon-name-part> <tp:taxon-name-part taxon-name-part-type="species" reg="romanoae">romanoae</tp:taxon-name-part></tp:taxon-name></italic> (Fig. <xref ref-type="fig" rid="F8">8D</xref>) and <italic><tp:taxon-name><tp:taxon-name-part taxon-name-part-type="genus" reg="Tobochares">T.</tp:taxon-name-part> <tp:taxon-name-part taxon-name-part-type="species" reg="akoerio">akoerio</tp:taxon-name-part></tp:taxon-name></italic> (Fig. <xref ref-type="fig" rid="F8">8A</xref>)).</p><p>In some species in the <italic><tp:taxon-name><tp:taxon-name-part taxon-name-part-type="genus" reg="Tobochares"/><tp:taxon-name-part taxon-name-part-type="species" reg="communis">communis</tp:taxon-name-part></tp:taxon-name></italic> species group, the serial punctures can be recognized by their higher density in comparison with interserial punctures (Figs <xref ref-type="fig" rid="F3">3H, I</xref>, <xref ref-type="fig" rid="F10">10A, D</xref>), whereas in others the serial punctures are larger and less dense than the interserial punctures (<italic><tp:taxon-name><tp:taxon-name-part taxon-name-part-type="genus" reg="Tobochares">T.</tp:taxon-name-part> <tp:taxon-name-part taxon-name-part-type="species" reg="atures">atures</tp:taxon-name-part></tp:taxon-name></italic> sp. nov., Figs <xref ref-type="fig" rid="F3">3B, G</xref>, <xref ref-type="fig" rid="F7">7D</xref>). Seta bearing systematic punctures are distributed in irregular rows in the <italic><tp:taxon-name><tp:taxon-name-part taxon-name-part-type="genus" reg="Tobochares"/><tp:taxon-name-part taxon-name-part-type="species" reg="sulcatus">sulcatus</tp:taxon-name-part></tp:taxon-name></italic> species group, whereas in the <italic><tp:taxon-name><tp:taxon-name-part taxon-name-part-type="genus" reg="Tobochares"/><tp:taxon-name-part taxon-name-part-type="species" reg="luteomargo">luteomargo</tp:taxon-name-part></tp:taxon-name></italic> and <italic><tp:taxon-name><tp:taxon-name-part taxon-name-part-type="genus" reg="Tobochares"/><tp:taxon-name-part taxon-name-part-type="species" reg="communis">communis</tp:taxon-name-part></tp:taxon-name></italic> species groups, seta bearing systematic punctures are rather scarce, sometimes only evident along the sides and posterior third of elytra (e.g., Fig. <xref ref-type="fig" rid="F3">3A–C</xref>). Some details of the elytral punctation require high magnification to be properly observed.</p><p><bold><italic>Hind wings</italic>.</bold> Most species of <italic><tp:taxon-name><tp:taxon-name-part taxon-name-part-type="genus" reg="Tobochares">Tobochares</tp:taxon-name-part></tp:taxon-name></italic> have well-developed hind wings (Fig. <xref ref-type="fig" rid="F3">3J</xref>), with the notable exception of <italic><tp:taxon-name><tp:taxon-name-part taxon-name-part-type="genus" reg="Tobochares">T.</tp:taxon-name-part> <tp:taxon-name-part taxon-name-part-type="species" reg="microps">microps</tp:taxon-name-part></tp:taxon-name></italic>, which is polymorphic, with individuals exhibiting either full size or brachypterous wing forms (e.g., Fig. <xref ref-type="fig" rid="F3">3K</xref>).</p><p><bold><italic><tp:taxon-name><tp:taxon-name-part taxon-name-part-type="genus" reg="Metafemora">Metafemora</tp:taxon-name-part></tp:taxon-name></italic>.</bold> For the most part, the anterior surface of the metafemora is glabrous, smooth and shiny, with only few scattered setae and very shallow reticulations (<xref ref-type="bibr" rid="B3">Kohlenberg and Short 2017</xref>: fig. 12). Sometimes there is a narrow strip of hydrofuge pubescence along the basal half of the anterodorsal margin. Not necessarily a diagnostic feature at the species-group level.</p><p><bold><italic>Abdomen</italic>.</bold> All the abdominal ventrites are uniformly covered by fine pubescence, which varies in density: in <italic><tp:taxon-name><tp:taxon-name-part taxon-name-part-type="genus" reg="Tobochares">T.</tp:taxon-name-part> <tp:taxon-name-part taxon-name-part-type="species" reg="canthus">canthus</tp:taxon-name-part></tp:taxon-name></italic> Kohlenberg &amp; Short, 2017, <italic><tp:taxon-name><tp:taxon-name-part taxon-name-part-type="genus" reg="Tobochares">T.</tp:taxon-name-part> <tp:taxon-name-part taxon-name-part-type="species" reg="emarginatus">emarginatus</tp:taxon-name-part></tp:taxon-name></italic> Kohlenberg &amp; Short, 2017, and <italic><tp:taxon-name><tp:taxon-name-part taxon-name-part-type="genus" reg="Tobochares">T.</tp:taxon-name-part> <tp:taxon-name-part taxon-name-part-type="species" reg="luteomargo">luteomargo</tp:taxon-name-part></tp:taxon-name></italic> the pubescence is rather scanty, whereas in the remainder species of the genus the pubescence is very dense (<xref ref-type="bibr" rid="B3">Kohlenberg and Short 2017</xref>: fig. 13). The posterior margin of the fifth ventrite is evenly rounded and lacks thick, flat spine-like setae (<xref ref-type="bibr" rid="B3">Kohlenberg and Short 2017</xref>: fig. 13).</p><p><bold><italic>Aedeagus</italic>.</bold> As is usual in acidocerines, the configuration of the aedeagus is diagnostic at the species and species-group level, although, it can be considered highly variable within the genus, which is unusual in the subfamily. The basal piece is usually short (between 0.3 and 0.6 × the length of the parameres), except in <italic><tp:taxon-name><tp:taxon-name-part taxon-name-part-type="genus" reg="Tobochares">T.</tp:taxon-name-part> <tp:taxon-name-part taxon-name-part-type="species" reg="luteomargo">luteomargo</tp:taxon-name-part></tp:taxon-name></italic>, in which the basal piece is slightly longer than the parameres (Fig. <xref ref-type="fig" rid="F11">11D</xref>). The median lobe varies from roughly triangular and apically rounded (as in most species of the <italic><tp:taxon-name><tp:taxon-name-part taxon-name-part-type="genus" reg="Tobochares"/><tp:taxon-name-part taxon-name-part-type="species" reg="sulcatus">sulcatus</tp:taxon-name-part></tp:taxon-name></italic> species group, <xref ref-type="bibr" rid="B3">Kohlenberg and Short 2017</xref>: fig. 14) to rather sagittate, either narrowing along its apical third (e.g., Fig. <xref ref-type="fig" rid="F11">11G–I</xref>), or apically pinched (e.g., Fig. <xref ref-type="fig" rid="F11">11K–M</xref>). The apex of the median lobe is rarely emarginate at apex (e.g., Fig. <xref ref-type="fig" rid="F11">11D, E</xref>). The parameres range in length from shorter to nearly as long as the median lobe, with outer margins straight, broadly curved or sinuate. The overall shape and proportions of the aedeagus, particularly the median lobe, are variable in <italic><tp:taxon-name><tp:taxon-name-part taxon-name-part-type="genus" reg="Tobochares">Tobochares</tp:taxon-name-part></tp:taxon-name></italic>.</p></sec></tp:treatment-sec><tp:treatment-sec><!--Section generated to contain objects referenced in tp:taxon-treatment.--><fig id="F5" position="float" orientation="portrait"><object-id xmlns:xlink="http://www.w3.org/1999/xlink" content-type="doi" xlink:type="simple">10.3897/zookeys.1019.59881.figure5</object-id><object-id xmlns:xlink="http://www.w3.org/1999/xlink" content-type="arpha" xlink:type="simple">274EBD1D-5225-5326-A1DA-70FC6D807AE1</object-id><label>Figure 5.</label><caption><p>Habitus of <italic><tp:taxon-name><tp:taxon-name-part taxon-name-part-type="genus" reg="Tobochares">Tobochares</tp:taxon-name-part></tp:taxon-name></italic> spp. in the <italic><tp:taxon-name><tp:taxon-name-part taxon-name-part-type="genus" reg="Tobochares"/><tp:taxon-name-part taxon-name-part-type="species" reg="luteomargo">luteomargo</tp:taxon-name-part></tp:taxon-name></italic> and <italic><tp:taxon-name><tp:taxon-name-part taxon-name-part-type="genus" reg="Tobochares"/><tp:taxon-name-part taxon-name-part-type="species" reg="emarginatus">emarginatus</tp:taxon-name-part></tp:taxon-name></italic> species group <bold>A–C</bold><italic><tp:taxon-name><tp:taxon-name-part taxon-name-part-type="genus" reg="Tobochares">T.</tp:taxon-name-part> <tp:taxon-name-part taxon-name-part-type="species" reg="luteomargo">luteomargo</tp:taxon-name-part></tp:taxon-name></italic><bold>A</bold> dorsal view <bold>B</bold> lateral view <bold>C</bold> ventral view. <bold>D–F</bold><italic><tp:taxon-name><tp:taxon-name-part taxon-name-part-type="genus" reg="Tobochares">T.</tp:taxon-name-part> <tp:taxon-name-part taxon-name-part-type="species" reg="fusus">fusus</tp:taxon-name-part></tp:taxon-name></italic><bold>D</bold> dorsal view <bold>E</bold> lateral view <bold>F</bold> ventral view. Scale bars: 1 mm.</p></caption><graphic xmlns:xlink="http://www.w3.org/1999/xlink" xlink:href="zookeys-1019-093-g005.jpg" position="float" orientation="portrait" xlink:type="simple" id="oo_512603.jpg"><uri content-type="original_file" xlink:type="simple">https://binary.pensoft.net/fig/512603</uri></graphic></fig><fig id="F9" position="float" orientation="portrait"><object-id xmlns:xlink="http://www.w3.org/1999/xlink" content-type="doi" xlink:type="simple">10.3897/zookeys.1019.59881.figure9</object-id><object-id xmlns:xlink="http://www.w3.org/1999/xlink" content-type="arpha" xlink:type="simple">8512DFBC-2717-5C20-A89A-304FA436F1E2</object-id><label>Figure 9.</label><caption><p>Habitus of <italic><tp:taxon-name><tp:taxon-name-part taxon-name-part-type="genus" reg="Tobochares">Tobochares</tp:taxon-name-part></tp:taxon-name></italic> spp. in the <italic><tp:taxon-name><tp:taxon-name-part taxon-name-part-type="genus" reg="Tobochares"/><tp:taxon-name-part taxon-name-part-type="species" reg="communis">communis</tp:taxon-name-part></tp:taxon-name></italic> species group <bold>A–C</bold><italic><tp:taxon-name><tp:taxon-name-part taxon-name-part-type="genus" reg="Tobochares">T.</tp:taxon-name-part> <tp:taxon-name-part taxon-name-part-type="species" reg="kappel">kappel</tp:taxon-name-part></tp:taxon-name></italic><bold>A</bold> dorsal view <bold>B</bold> lateral view <bold>C</bold> ventral view <bold>D–F</bold><italic><tp:taxon-name><tp:taxon-name-part taxon-name-part-type="genus" reg="Tobochares">T.</tp:taxon-name-part> <tp:taxon-name-part taxon-name-part-type="species" reg="kolokoe">kolokoe</tp:taxon-name-part></tp:taxon-name></italic><bold>D</bold> dorsal view <bold>E</bold> lateral view <bold>F</bold> ventral view. Scale bars: 1 mm.</p></caption><graphic xmlns:xlink="http://www.w3.org/1999/xlink" xlink:href="zookeys-1019-093-g009.jpg" position="float" orientation="portrait" xlink:type="simple" id="oo_512607.jpg"><uri content-type="original_file" xlink:type="simple">https://binary.pensoft.net/fig/512607</uri></graphic></fig><fig id="F8" position="float" orientation="portrait"><object-id xmlns:xlink="http://www.w3.org/1999/xlink" content-type="doi" xlink:type="simple">10.3897/zookeys.1019.59881.figure8</object-id><object-id xmlns:xlink="http://www.w3.org/1999/xlink" content-type="arpha" xlink:type="simple">322399D7-590C-58CE-A57E-6416D0A63D34</object-id><label>Figure 8.</label><caption><p>Habitus of <italic><tp:taxon-name><tp:taxon-name-part taxon-name-part-type="genus" reg="Tobochares">Tobochares</tp:taxon-name-part></tp:taxon-name></italic> spp. in the <italic><tp:taxon-name><tp:taxon-name-part taxon-name-part-type="genus" reg="Tobochares"/><tp:taxon-name-part taxon-name-part-type="species" reg="communis">communis</tp:taxon-name-part></tp:taxon-name></italic> species group <bold>A–C</bold><italic><tp:taxon-name><tp:taxon-name-part taxon-name-part-type="genus" reg="Tobochares">T.</tp:taxon-name-part> <tp:taxon-name-part taxon-name-part-type="species" reg="romanoae">romanoae</tp:taxon-name-part></tp:taxon-name></italic><bold>A</bold> dorsal view <bold>B</bold> lateral view <bold>C</bold> ventral view <bold>D–F</bold><italic><tp:taxon-name><tp:taxon-name-part taxon-name-part-type="genus" reg="Tobochares">T.</tp:taxon-name-part> <tp:taxon-name-part taxon-name-part-type="species" reg="akoerio">akoerio</tp:taxon-name-part></tp:taxon-name></italic><bold>D</bold> dorsal view <bold>E</bold> lateral view <bold>F</bold> ventral view. Scale bars: 1 mm.</p></caption><graphic xmlns:xlink="http://www.w3.org/1999/xlink" xlink:href="zookeys-1019-093-g008.jpg" position="float" orientation="portrait" xlink:type="simple" id="oo_512606.jpg"><uri content-type="original_file" xlink:type="simple">https://binary.pensoft.net/fig/512606</uri></graphic></fig><fig id="F10" position="float" orientation="portrait"><object-id xmlns:xlink="http://www.w3.org/1999/xlink" content-type="doi" xlink:type="simple">10.3897/zookeys.1019.59881.figure10</object-id><object-id xmlns:xlink="http://www.w3.org/1999/xlink" content-type="arpha" xlink:type="simple">CE9D1975-D3E6-5C83-8994-2CB2CBB3623C</object-id><label>Figure 10.</label><caption><p>Habitus of <italic><tp:taxon-name><tp:taxon-name-part taxon-name-part-type="genus" reg="Tobochares">Tobochares</tp:taxon-name-part></tp:taxon-name></italic> spp. in the <italic><tp:taxon-name><tp:taxon-name-part taxon-name-part-type="genus" reg="Tobochares"/><tp:taxon-name-part taxon-name-part-type="species" reg="communis">communis</tp:taxon-name-part></tp:taxon-name></italic> species group <bold>A–C</bold><italic><tp:taxon-name><tp:taxon-name-part taxon-name-part-type="genus" reg="Tobochares">T.</tp:taxon-name-part> <tp:taxon-name-part taxon-name-part-type="species" reg="arawak">arawak</tp:taxon-name-part></tp:taxon-name></italic><bold>A</bold> dorsal view <bold>B</bold> lateral view <bold>C</bold> ventral view <bold>D–F</bold><italic><tp:taxon-name><tp:taxon-name-part taxon-name-part-type="genus" reg="Tobochares">T.</tp:taxon-name-part> <tp:taxon-name-part taxon-name-part-type="species" reg="canaima">canaima</tp:taxon-name-part></tp:taxon-name></italic><bold>D</bold> dorsal view <bold>E</bold> lateral view <bold>F</bold> ventral view. Scale bars: 1 mm.</p></caption><graphic xmlns:xlink="http://www.w3.org/1999/xlink" xlink:href="zookeys-1019-093-g010.jpg" position="float" orientation="portrait" xlink:type="simple" id="oo_512608.jpg"><uri content-type="original_file" xlink:type="simple">https://binary.pensoft.net/fig/512608</uri></graphic></fig><fig id="F11" position="float" orientation="portrait"><object-id xmlns:xlink="http://www.w3.org/1999/xlink" content-type="doi" xlink:type="simple">10.3897/zookeys.1019.59881.figure11</object-id><object-id xmlns:xlink="http://www.w3.org/1999/xlink" content-type="arpha" xlink:type="simple">A851C3FC-60A3-5E09-A5F9-C9C9470D9118</object-id><label>Figure 11.</label><caption><p>Aedeagi of <italic><tp:taxon-name><tp:taxon-name-part taxon-name-part-type="genus" reg="Tobochares">Tobochares</tp:taxon-name-part></tp:taxon-name></italic> spp. <bold>A</bold><italic><tp:taxon-name><tp:taxon-name-part taxon-name-part-type="genus" reg="Tobochares">T.</tp:taxon-name-part> <tp:taxon-name-part taxon-name-part-type="species" reg="benettii">benettii</tp:taxon-name-part></tp:taxon-name></italic><bold>B</bold><italic><tp:taxon-name><tp:taxon-name-part taxon-name-part-type="genus" reg="Tobochares">T.</tp:taxon-name-part> <tp:taxon-name-part taxon-name-part-type="species" reg="goias">goias</tp:taxon-name-part></tp:taxon-name></italic><bold>C</bold><italic><tp:taxon-name><tp:taxon-name-part taxon-name-part-type="genus" reg="Tobochares">T.</tp:taxon-name-part> <tp:taxon-name-part taxon-name-part-type="species" reg="fusus">fusus</tp:taxon-name-part></tp:taxon-name></italic><bold>D</bold><italic><tp:taxon-name><tp:taxon-name-part taxon-name-part-type="genus" reg="Tobochares">T.</tp:taxon-name-part> <tp:taxon-name-part taxon-name-part-type="species" reg="luteomargo">luteomargo</tp:taxon-name-part></tp:taxon-name></italic><bold>E</bold><italic><tp:taxon-name><tp:taxon-name-part taxon-name-part-type="genus" reg="Tobochares">T.</tp:taxon-name-part> <tp:taxon-name-part taxon-name-part-type="species" reg="pemon">pemon</tp:taxon-name-part></tp:taxon-name></italic><bold>F</bold><italic><tp:taxon-name><tp:taxon-name-part taxon-name-part-type="genus" reg="Tobochares">T.</tp:taxon-name-part> <tp:taxon-name-part taxon-name-part-type="species" reg="anthonyae">anthonyae</tp:taxon-name-part></tp:taxon-name></italic><bold>G</bold><italic><tp:taxon-name><tp:taxon-name-part taxon-name-part-type="genus" reg="Tobochares">T.</tp:taxon-name-part> <tp:taxon-name-part taxon-name-part-type="species" reg="atures">atures</tp:taxon-name-part></tp:taxon-name></italic><bold>H</bold><italic><tp:taxon-name><tp:taxon-name-part taxon-name-part-type="genus" reg="Tobochares">T.</tp:taxon-name-part> <tp:taxon-name-part taxon-name-part-type="species" reg="communis">communis</tp:taxon-name-part></tp:taxon-name></italic><bold>I</bold><italic><tp:taxon-name><tp:taxon-name-part taxon-name-part-type="genus" reg="Tobochares">T.</tp:taxon-name-part> <tp:taxon-name-part taxon-name-part-type="species" reg="microps">microps</tp:taxon-name-part></tp:taxon-name></italic><bold>J</bold><italic><tp:taxon-name><tp:taxon-name-part taxon-name-part-type="genus" reg="Tobochares">T.</tp:taxon-name-part> <tp:taxon-name-part taxon-name-part-type="species" reg="romanoae">romanoae</tp:taxon-name-part></tp:taxon-name></italic><bold>K</bold><italic><tp:taxon-name><tp:taxon-name-part taxon-name-part-type="genus" reg="Tobochares">T.</tp:taxon-name-part> <tp:taxon-name-part taxon-name-part-type="species" reg="akoerio">akoerio</tp:taxon-name-part></tp:taxon-name></italic><bold>L</bold><italic><tp:taxon-name><tp:taxon-name-part taxon-name-part-type="genus" reg="Tobochares">T.</tp:taxon-name-part> <tp:taxon-name-part taxon-name-part-type="species" reg="kappel">kappel</tp:taxon-name-part></tp:taxon-name></italic><bold>M</bold><italic><tp:taxon-name><tp:taxon-name-part taxon-name-part-type="genus" reg="Tobochares">T.</tp:taxon-name-part> <tp:taxon-name-part taxon-name-part-type="species" reg="arawak">arawak</tp:taxon-name-part></tp:taxon-name></italic><bold>N</bold><italic><tp:taxon-name><tp:taxon-name-part taxon-name-part-type="genus" reg="Tobochares">T.</tp:taxon-name-part> <tp:taxon-name-part taxon-name-part-type="species" reg="canaima">canaima</tp:taxon-name-part></tp:taxon-name></italic>. Scale bars: 0.5 mm (<bold>A–D</bold>); 0.1 mm (<bold>E–N</bold>).</p></caption><graphic xmlns:xlink="http://www.w3.org/1999/xlink" xlink:href="zookeys-1019-093-g011.jpg" position="float" orientation="portrait" xlink:type="simple" id="oo_512609.jpg"><uri content-type="original_file" xlink:type="simple">https://binary.pensoft.net/fig/512609</uri></graphic></fig><fig id="F6" position="float" orientation="portrait"><object-id xmlns:xlink="http://www.w3.org/1999/xlink" content-type="doi" xlink:type="simple">10.3897/zookeys.1019.59881.figure6</object-id><object-id xmlns:xlink="http://www.w3.org/1999/xlink" content-type="arpha" xlink:type="simple">CFD1CA49-A72C-53AB-B717-C77E4BF38B9F</object-id><label>Figure 6.</label><caption><p>Habitus of <italic><tp:taxon-name><tp:taxon-name-part taxon-name-part-type="genus" reg="Tobochares">Tobochares</tp:taxon-name-part></tp:taxon-name></italic> spp. in the <italic><tp:taxon-name><tp:taxon-name-part taxon-name-part-type="genus" reg="Tobochares"/><tp:taxon-name-part taxon-name-part-type="species" reg="communis">communis</tp:taxon-name-part></tp:taxon-name></italic> species group <bold>A–C</bold><italic><tp:taxon-name><tp:taxon-name-part taxon-name-part-type="genus" reg="Tobochares">T.</tp:taxon-name-part> <tp:taxon-name-part taxon-name-part-type="species" reg="communis">communis</tp:taxon-name-part></tp:taxon-name></italic><bold>A</bold> dorsal view <bold>B</bold> lateral view <bold>C</bold> ventral view <bold>D–F</bold><italic><tp:taxon-name><tp:taxon-name-part taxon-name-part-type="genus" reg="Tobochares">T.</tp:taxon-name-part> <tp:taxon-name-part taxon-name-part-type="species" reg="microps">microps</tp:taxon-name-part></tp:taxon-name></italic><bold>D</bold> dorsal view <bold>E</bold> lateral view <bold>F</bold> ventral view. Scale bars: 1 mm.</p></caption><graphic xmlns:xlink="http://www.w3.org/1999/xlink" xlink:href="zookeys-1019-093-g006.jpg" position="float" orientation="portrait" xlink:type="simple" id="oo_512604.jpg"><uri content-type="original_file" xlink:type="simple">https://binary.pensoft.net/fig/512604</uri></graphic></fig><fig id="F7" position="float" orientation="portrait"><object-id xmlns:xlink="http://www.w3.org/1999/xlink" content-type="doi" xlink:type="simple">10.3897/zookeys.1019.59881.figure7</object-id><object-id xmlns:xlink="http://www.w3.org/1999/xlink" content-type="arpha" xlink:type="simple">1790940D-0876-57AC-8755-F527B2DDF4F9</object-id><label>Figure 7.</label><caption><p>Habitus of <italic><tp:taxon-name><tp:taxon-name-part taxon-name-part-type="genus" reg="Tobochares">Tobochares</tp:taxon-name-part></tp:taxon-name></italic> spp. in the <italic><tp:taxon-name><tp:taxon-name-part taxon-name-part-type="genus" reg="Tobochares"/><tp:taxon-name-part taxon-name-part-type="species" reg="communis">communis</tp:taxon-name-part></tp:taxon-name></italic> species group <bold>A–C</bold><italic><tp:taxon-name><tp:taxon-name-part taxon-name-part-type="genus" reg="Tobochares">T.</tp:taxon-name-part> <tp:taxon-name-part taxon-name-part-type="species" reg="anthonyae">anthonyae</tp:taxon-name-part></tp:taxon-name></italic><bold>A</bold> dorsal view <bold>B</bold> lateral view <bold>C</bold> ventral view <bold>D–F</bold><italic><tp:taxon-name><tp:taxon-name-part taxon-name-part-type="genus" reg="Tobochares">T.</tp:taxon-name-part> <tp:taxon-name-part taxon-name-part-type="species" reg="atures">atures</tp:taxon-name-part></tp:taxon-name></italic><bold>D</bold> dorsal view <bold>E</bold> lateral view <bold>F</bold> ventral view <bold>G–I</bold><italic><tp:taxon-name><tp:taxon-name-part taxon-name-part-type="genus" reg="Tobochares">T.</tp:taxon-name-part> <tp:taxon-name-part taxon-name-part-type="species" reg="pemon">pemon</tp:taxon-name-part></tp:taxon-name></italic><bold>G</bold> dorsal view <bold>H</bold> lateral view <bold>I</bold> ventral view. Scale bars: 1 mm.</p></caption><graphic xmlns:xlink="http://www.w3.org/1999/xlink" xlink:href="zookeys-1019-093-g007.jpg" position="float" orientation="portrait" xlink:type="simple" id="oo_512605.jpg"><uri content-type="original_file" xlink:type="simple">https://binary.pensoft.net/fig/512605</uri></graphic></fig></tp:treatment-sec><ref-list><ref id="B3"><mixed-citation xmlns:xlink="http://www.w3.org/1999/xlink" xlink:type="simple"><person-group><name name-style="western"><surname>Kohlenberg</surname><given-names>AT</given-names></name><name name-style="western"><surname>Short</surname><given-names>AEZ</given-names></name></person-group> (<year>2017</year>) <article-title>Revision of the Neotropical water scavenger beetle genus <italic><tp:taxon-name><tp:taxon-name-part taxon-name-part-type="genus">Tobochares</tp:taxon-name-part></tp:taxon-name></italic> Short and García, 2007 (<tp:taxon-name><tp:taxon-name-part taxon-name-part-type="order">Coleoptera</tp:taxon-name-part></tp:taxon-name>, <tp:taxon-name><tp:taxon-name-part taxon-name-part-type="family">Hydrophilidae</tp:taxon-name-part></tp:taxon-name>, <tp:taxon-name><tp:taxon-name-part taxon-name-part-type="subfamily">Acidocerinae</tp:taxon-name-part></tp:taxon-name>).</article-title><source>ZooKeys</source><volume>669</volume>: <fpage>113</fpage>–<lpage>146</lpage>. <ext-link xlink:type="simple" ext-link-type="doi" xlink:href="10.3897/zookeys.669.11773">https://doi.org/10.3897/zookeys.669.11773</ext-link></mixed-citation></ref></ref-list></tp:taxon-treatment>
