# Supplementary material for: Review of the Neotropical water scavenger beetle genus Tobochares Short & García, 2007 (Coleoptera, Hydrophilidae, Acidocerinae): new lineages, new species, and new records
Source: Zookeys. 2021 Feb 22;1019:93–140. doi: 10.3897/zookeys.1019.59881 (PMC7921074; doi:10.3897/zookeys.1019.59881)
Supplement: XML Treatment for Tobochares benettii [file zookeys.1019.59881-treatment3.xml]

<!DOCTYPE tp:taxon-treatment
  PUBLIC "-//TaxonX//DTD Taxonomic Treatment Publishing DTD v0 20100105//EN" "tax-treatment-NSO.dtd">
<tp:taxon-treatment xmlns:tp="http://www.plazi.org/taxpub"><tp:treatment-meta><kwd-group><label>Taxon classification</label><kwd><named-content xmlns:xlink="http://www.w3.org/1999/xlink" content-type="kingdom">Animalia</named-content></kwd><kwd><named-content xmlns:xlink="http://www.w3.org/1999/xlink" content-type="order">Coleoptera</named-content></kwd><kwd><named-content xmlns:xlink="http://www.w3.org/1999/xlink" content-type="family">Hydrophilidae</named-content></kwd></kwd-group><mixed-citation publication-type="journal"><person-group><name><surname>Girón</surname><given-names>Jennifer C.</given-names></name><name><surname>Short</surname><given-names>Andrew Edward Z.</given-names></name></person-group><article-title>Review of the Neotropical water scavenger beetle genus <italic><tp:taxon-name><tp:taxon-name-part taxon-name-part-type="genus" reg="Tobochares">Tobochares</tp:taxon-name-part></tp:taxon-name></italic> Short &amp; García, 2007 (<tp:taxon-name><tp:taxon-name-part taxon-name-part-type="order">Coleoptera</tp:taxon-name-part></tp:taxon-name>, <tp:taxon-name><tp:taxon-name-part taxon-name-part-type="family">Hydrophilidae</tp:taxon-name-part></tp:taxon-name>, <tp:taxon-name><tp:taxon-name-part taxon-name-part-type="subfamily">Acidocerinae</tp:taxon-name-part></tp:taxon-name>): new lineages, new species, and new records</article-title><source>Zookeys</source><day>22</day><month>2</month><year>2021</year><volume>1019</volume><fpage>93</fpage><lpage>140</lpage><pub-id pub-id-type="doi">10.3897/zookeys.1019.59881</pub-id></mixed-citation></tp:treatment-meta><tp:nomenclature><tp:taxon-name><object-id xmlns:xlink="http://www.w3.org/1999/xlink" content-type="arpha" xlink:type="simple">8D05A782-189D-587D-8060-4D432D27B950</object-id>
              <tp:taxon-name-part taxon-name-part-type="genus" reg="Tobochares">Tobochares</tp:taxon-name-part>
              <tp:taxon-name-part taxon-name-part-type="species" reg="benettii">benettii</tp:taxon-name-part>
              <object-id xmlns:xlink="http://www.w3.org/1999/xlink" content-type="zoobank" xlink:type="simple">http://zoobank.org/A8163D90-1FF7-4273-854A-BDBB330DBB0E</object-id>
            </tp:taxon-name><tp:taxon-status xmlns:xlink="http://www.w3.org/1999/xlink" xlink:type="simple">sp. nov.</tp:taxon-status><xref ref-type="fig" rid="F4">Figs 4A–C</xref><xref ref-type="fig" rid="F11">, 11A</xref><xref ref-type="fig" rid="F13">, 13</xref><xref ref-type="fig" rid="F14">, 14A, B</xref><tp:nomenclature-citation-list><tp:nomenclature-citation><tp:taxon-name>
                  <tp:taxon-name-part taxon-name-part-type="genus" reg="Tobochares">Tobochares</tp:taxon-name-part>
                </tp:taxon-name><comment>sp. B: <xref ref-type="bibr" rid="B9">Short et al. (2021)</xref>.</comment></tp:nomenclature-citation></tp:nomenclature-citation-list></tp:nomenclature><tp:treatment-sec sec-type="type material" id="SECID0EV1AI"><title>Type material examined.</title><p><bold><italic>Holotype</italic> (male)</bold>: “Brazil: Amazonas: Rio Preto da Eva; <named-content xmlns:xlink="http://www.w3.org/1999/xlink" content-type="dwc:verbatimCoordinates" xlink:type="simple"><named-content content-type="geo-json" specific-use="{&#34;type&#34;:&#34;Point&#34;,&#34;coordinates&#34;:[-59.401714,-2.678466]}" id="NCID0ED2AI" xlink:type="simple">-2.678466, -59.401714</named-content></named-content>, 25 m; ca. 32 Km W of Rio Preto da Eva; seepage on sandstone with algae; 10.vi.2017; leg. Benetti and team; BR17-0610-01A” (<named-content xmlns:xlink="http://www.w3.org/1999/xlink" content-type="dwc:institutional_code" xlink:type="simple">INPA</named-content>). <bold><italic>Paratypes</italic> (8 exs.): Brazil: Amazonas</bold>: Same data as holotype (8, <named-content xmlns:xlink="http://www.w3.org/1999/xlink" content-type="dwc:institutional_code" xlink:type="simple">INPA</named-content>, <abbrev xmlns:xlink="http://www.w3.org/1999/xlink" content-type="institution" xlink:title="Snow Entomological Collection, University of Kansas, Lawrence, KS (A. Short)" id="ABBRID0EW2AI" xlink:type="simple">SEMC</abbrev> including DNA voucher SLE1264).</p></tp:treatment-sec><tp:treatment-sec sec-type="Differential diagnosis" id="SECID0E22AI"><title>Differential diagnosis.</title><p><italic><tp:taxon-name><tp:taxon-name-part taxon-name-part-type="genus" reg="Tobochares">Tobochares</tp:taxon-name-part> <tp:taxon-name-part taxon-name-part-type="species" reg="benettii">benettii</tp:taxon-name-part></tp:taxon-name></italic> can be easily recognized from all other <italic><tp:taxon-name><tp:taxon-name-part taxon-name-part-type="genus" reg="Tobochares">Tobochares</tp:taxon-name-part></tp:taxon-name></italic> species in the <italic><tp:taxon-name><tp:taxon-name-part taxon-name-part-type="genus" reg="Tobochares"/><tp:taxon-name-part taxon-name-part-type="species" reg="sulcatus">sulcatus</tp:taxon-name-part></tp:taxon-name></italic> species group by its elytral punctures seemingly uniformly distributed, not forming clear longitudinal rows, therefore completely lacking elytral striae (Fig. <xref ref-type="fig" rid="F4">4A</xref>). This character makes it similar to <italic><tp:taxon-name><tp:taxon-name-part taxon-name-part-type="genus" reg="Tobochares">Tobochares</tp:taxon-name-part> <tp:taxon-name-part taxon-name-part-type="species" reg="goias">goias</tp:taxon-name-part></tp:taxon-name></italic>, from which it can be distinguished by its uniform orange brown coloration along pronotum and elytra, with dark brown head (Fig. <xref ref-type="fig" rid="F4">4A–C</xref>), the posterior elevation of the mesoventrite forming a curved transverse ridge, which is medially prominent and acute and by characters of the aedeagus (Fig. <xref ref-type="fig" rid="F11">11A</xref>).</p><fig id="F4" position="float" orientation="portrait"><object-id xmlns:xlink="http://www.w3.org/1999/xlink" content-type="doi" xlink:type="simple">10.3897/zookeys.1019.59881.figure4</object-id><object-id xmlns:xlink="http://www.w3.org/1999/xlink" content-type="arpha" xlink:type="simple">CC2B2398-E85F-5F59-BD52-F0034E6E1DC5</object-id><label>Figure 4.</label><caption><p>Habitus of <italic><tp:taxon-name><tp:taxon-name-part taxon-name-part-type="genus" reg="Tobochares">Tobochares</tp:taxon-name-part></tp:taxon-name></italic> spp. in the <tp:taxon-name><tp:taxon-name-part taxon-name-part-type="genus" reg="Tobochares"/><tp:taxon-name-part taxon-name-part-type="species" reg="sulcatus">sulcatus</tp:taxon-name-part></tp:taxon-name> species group <bold>A–C</bold><italic><tp:taxon-name><tp:taxon-name-part taxon-name-part-type="genus" reg="Tobochares">T.</tp:taxon-name-part> <tp:taxon-name-part taxon-name-part-type="species" reg="benettii">benettii</tp:taxon-name-part></tp:taxon-name></italic><bold>A</bold> dorsal view <bold>B</bold> lateral view <bold>C</bold> ventral view <bold>D–F</bold><italic><tp:taxon-name><tp:taxon-name-part taxon-name-part-type="genus" reg="Tobochares">T.</tp:taxon-name-part> <tp:taxon-name-part taxon-name-part-type="species" reg="goias">goias</tp:taxon-name-part></tp:taxon-name></italic><bold>D</bold> dorsal view <bold>E</bold> lateral view <bold>F</bold> ventral view. Scale bars: 1 mm.</p></caption><graphic xmlns:xlink="http://www.w3.org/1999/xlink" xlink:href="zookeys-1019-093-g004.jpg" position="float" orientation="portrait" xlink:type="simple" id="oo_512602.jpg"><uri content-type="original_file" xlink:type="simple">https://binary.pensoft.net/fig/512602</uri></graphic></fig></tp:treatment-sec><tp:treatment-sec sec-type="description" id="SECID0EX6AI"><title>Description.</title><p><bold><italic>Size and form</italic></bold>: Body length 1.6–2.0 mm. Body elongate oval, strongly convex (Fig. <xref ref-type="fig" rid="F4">4A, B</xref>). <bold><italic>Color and punctation</italic>.</bold> Head dark brown, pronotum and elytra uniformly orange brown; antennae, mouthparts and legs orange to yellowish brown, with paler tarsi (Fig. <xref ref-type="fig" rid="F4">4C</xref>). Ground punctation on head, pronotum and elytra moderately marked. <bold><italic>Head</italic></bold>: Eyes in dorsal view with anterior margin oblique, posteriorly directed, and outer margins continuous with outline of head (as in Fig. <xref ref-type="fig" rid="F2">2A</xref>); in lateral view, eyes emarginate to about half the length of eye (as in Fig. <xref ref-type="fig" rid="F2">2B</xref>). Maxillary palps slender, nearly as long as the width of the head, uniformly yellow in color (as in Fig. <xref ref-type="fig" rid="F2">2A</xref>). <bold><italic>Thorax</italic></bold>: Elytra with slightly defined rows of punctures, not forming grooves (Fig. <xref ref-type="fig" rid="F4">4A</xref>). Elevation of mesoventrite forming a somewhat transverse bulge (Fig. <xref ref-type="fig" rid="F4">4C</xref>). Metaventrite with distinct median, broad, ovoid glabrous area extending along posterior two thirds (Fig. <xref ref-type="fig" rid="F4">4C</xref>). <bold><italic>Abdomen</italic></bold>: Abdominal ventrites uniformly and very densely pubescent. Aedeagus (Fig. <xref ref-type="fig" rid="F11">11A</xref>) with basal piece 0.25 × the length of a paramere; widest point of parameres (near base) nearly 2/3 greatest width of median lobe (near base), with outer margins slightly sinuate, and rounded apex; median lobe roughly triangular, dorsally concave, apical region nearly half as wide as base, broadly rounded at apex; gonopore situated at apex of median lobe.</p></tp:treatment-sec><tp:treatment-sec sec-type="etymology" id="SECID0ETBBI"><title>Etymology.</title><p>Named after Cesar J. Benetti, Brazilian specialist on aquatic beetles, in honor of his contributions to Neotropical beetle taxonomy and for all his assistance in the field.</p></tp:treatment-sec><tp:treatment-sec sec-type="distribution" id="SECID0EYBBI"><title>Distribution.</title><p>Only known from the type locality in Amazonas State, Brazil, situated slightly north of the Amazon River (Fig. <xref ref-type="fig" rid="F13">13</xref>).</p></tp:treatment-sec><tp:treatment-sec sec-type="Life history" id="SECID0ECCBI"><title>Life history.</title><p>This only known series was collected on a vertical seepage on sedimentary rock (Fig. <xref ref-type="fig" rid="F14">14A, B</xref>).</p></tp:treatment-sec><tp:treatment-sec><!--Section generated to contain objects referenced in tp:taxon-treatment.--><fig id="F11" position="float" orientation="portrait"><object-id xmlns:xlink="http://www.w3.org/1999/xlink" content-type="doi" xlink:type="simple">10.3897/zookeys.1019.59881.figure11</object-id><object-id xmlns:xlink="http://www.w3.org/1999/xlink" content-type="arpha" xlink:type="simple">A851C3FC-60A3-5E09-A5F9-C9C9470D9118</object-id><label>Figure 11.</label><caption><p>Aedeagi of <italic><tp:taxon-name><tp:taxon-name-part taxon-name-part-type="genus" reg="Tobochares">Tobochares</tp:taxon-name-part></tp:taxon-name></italic> spp. <bold>A</bold><italic><tp:taxon-name><tp:taxon-name-part taxon-name-part-type="genus" reg="Tobochares">T.</tp:taxon-name-part> <tp:taxon-name-part taxon-name-part-type="species" reg="benettii">benettii</tp:taxon-name-part></tp:taxon-name></italic><bold>B</bold><italic><tp:taxon-name><tp:taxon-name-part taxon-name-part-type="genus" reg="Tobochares">T.</tp:taxon-name-part> <tp:taxon-name-part taxon-name-part-type="species" reg="goias">goias</tp:taxon-name-part></tp:taxon-name></italic><bold>C</bold><italic><tp:taxon-name><tp:taxon-name-part taxon-name-part-type="genus" reg="Tobochares">T.</tp:taxon-name-part> <tp:taxon-name-part taxon-name-part-type="species" reg="fusus">fusus</tp:taxon-name-part></tp:taxon-name></italic><bold>D</bold><italic><tp:taxon-name><tp:taxon-name-part taxon-name-part-type="genus" reg="Tobochares">T.</tp:taxon-name-part> <tp:taxon-name-part taxon-name-part-type="species" reg="luteomargo">luteomargo</tp:taxon-name-part></tp:taxon-name></italic><bold>E</bold><italic><tp:taxon-name><tp:taxon-name-part taxon-name-part-type="genus" reg="Tobochares">T.</tp:taxon-name-part> <tp:taxon-name-part taxon-name-part-type="species" reg="pemon">pemon</tp:taxon-name-part></tp:taxon-name></italic><bold>F</bold><italic><tp:taxon-name><tp:taxon-name-part taxon-name-part-type="genus" reg="Tobochares">T.</tp:taxon-name-part> <tp:taxon-name-part taxon-name-part-type="species" reg="anthonyae">anthonyae</tp:taxon-name-part></tp:taxon-name></italic><bold>G</bold><italic><tp:taxon-name><tp:taxon-name-part taxon-name-part-type="genus" reg="Tobochares">T.</tp:taxon-name-part> <tp:taxon-name-part taxon-name-part-type="species" reg="atures">atures</tp:taxon-name-part></tp:taxon-name></italic><bold>H</bold><italic><tp:taxon-name><tp:taxon-name-part taxon-name-part-type="genus" reg="Tobochares">T.</tp:taxon-name-part> <tp:taxon-name-part taxon-name-part-type="species" reg="communis">communis</tp:taxon-name-part></tp:taxon-name></italic><bold>I</bold><italic><tp:taxon-name><tp:taxon-name-part taxon-name-part-type="genus" reg="Tobochares">T.</tp:taxon-name-part> <tp:taxon-name-part taxon-name-part-type="species" reg="microps">microps</tp:taxon-name-part></tp:taxon-name></italic><bold>J</bold><italic><tp:taxon-name><tp:taxon-name-part taxon-name-part-type="genus" reg="Tobochares">T.</tp:taxon-name-part> <tp:taxon-name-part taxon-name-part-type="species" reg="romanoae">romanoae</tp:taxon-name-part></tp:taxon-name></italic><bold>K</bold><italic><tp:taxon-name><tp:taxon-name-part taxon-name-part-type="genus" reg="Tobochares">T.</tp:taxon-name-part> <tp:taxon-name-part taxon-name-part-type="species" reg="akoerio">akoerio</tp:taxon-name-part></tp:taxon-name></italic><bold>L</bold><italic><tp:taxon-name><tp:taxon-name-part taxon-name-part-type="genus" reg="Tobochares">T.</tp:taxon-name-part> <tp:taxon-name-part taxon-name-part-type="species" reg="kappel">kappel</tp:taxon-name-part></tp:taxon-name></italic><bold>M</bold><italic><tp:taxon-name><tp:taxon-name-part taxon-name-part-type="genus" reg="Tobochares">T.</tp:taxon-name-part> <tp:taxon-name-part taxon-name-part-type="species" reg="arawak">arawak</tp:taxon-name-part></tp:taxon-name></italic><bold>N</bold><italic><tp:taxon-name><tp:taxon-name-part taxon-name-part-type="genus" reg="Tobochares">T.</tp:taxon-name-part> <tp:taxon-name-part taxon-name-part-type="species" reg="canaima">canaima</tp:taxon-name-part></tp:taxon-name></italic>. Scale bars: 0.5 mm (<bold>A–D</bold>); 0.1 mm (<bold>E–N</bold>).</p></caption><graphic xmlns:xlink="http://www.w3.org/1999/xlink" xlink:href="zookeys-1019-093-g011.jpg" position="float" orientation="portrait" xlink:type="simple" id="oo_512609.jpg"><uri content-type="original_file" xlink:type="simple">https://binary.pensoft.net/fig/512609</uri></graphic></fig><fig id="F13" position="float" orientation="portrait"><object-id xmlns:xlink="http://www.w3.org/1999/xlink" content-type="doi" xlink:type="simple">10.3897/zookeys.1019.59881.figure13</object-id><object-id xmlns:xlink="http://www.w3.org/1999/xlink" content-type="arpha" xlink:type="simple">84286AAE-1ED1-52A0-BB4B-09A7263CA97A</object-id><label>Figure 13.</label><caption><p>Distribution of <italic><tp:taxon-name><tp:taxon-name-part taxon-name-part-type="genus" reg="Tobochares">Tobochares</tp:taxon-name-part></tp:taxon-name></italic> spp.</p></caption><graphic xmlns:xlink="http://www.w3.org/1999/xlink" xlink:href="zookeys-1019-093-g013.jpg" position="float" orientation="portrait" xlink:type="simple" id="oo_512611.jpg"><uri content-type="original_file" xlink:type="simple">https://binary.pensoft.net/fig/512611</uri></graphic></fig><fig id="F14" position="float" orientation="portrait"><object-id xmlns:xlink="http://www.w3.org/1999/xlink" content-type="doi" xlink:type="simple">10.3897/zookeys.1019.59881.figure14</object-id><object-id xmlns:xlink="http://www.w3.org/1999/xlink" content-type="arpha" xlink:type="simple">850768AA-2CF9-5D39-B8E8-28B7B2C4CFBB</object-id><label>Figure 14.</label><caption><p><italic><tp:taxon-name><tp:taxon-name-part taxon-name-part-type="genus" reg="Tobochares">Tobochares</tp:taxon-name-part></tp:taxon-name></italic> habitat in Brazil <bold>A, B</bold> type locality and habitat for <italic><tp:taxon-name><tp:taxon-name-part taxon-name-part-type="genus" reg="Tobochares">T.</tp:taxon-name-part> <tp:taxon-name-part taxon-name-part-type="species" reg="benettii">benettii</tp:taxon-name-part></tp:taxon-name></italic>, seepage near Rio Preto de Eva (collecting event BR17-0610-01A) <bold>C</bold> type locality and habitat for <italic><tp:taxon-name><tp:taxon-name-part taxon-name-part-type="genus" reg="Tobochares">T.</tp:taxon-name-part> <tp:taxon-name-part taxon-name-part-type="species" reg="goias">goias</tp:taxon-name-part></tp:taxon-name></italic>, margin of Balneario Lejas (collecting event BR18-0304-02B) <bold>D</bold> habitat of <italic><tp:taxon-name><tp:taxon-name-part taxon-name-part-type="genus" reg="Tobochares">T.</tp:taxon-name-part> <tp:taxon-name-part taxon-name-part-type="species" reg="kusad">kusad</tp:taxon-name-part></tp:taxon-name></italic> and <italic><tp:taxon-name><tp:taxon-name-part taxon-name-part-type="genus" reg="Tobochares">T.</tp:taxon-name-part> <tp:taxon-name-part taxon-name-part-type="species" reg="sipaliwini">sipaliwini</tp:taxon-name-part></tp:taxon-name></italic>, State of Roraima, near Usina de Jatapú reservoir (collecting Event BR18-0117-01A) <bold>E</bold> habitat and type locality of <italic><tp:taxon-name><tp:taxon-name-part taxon-name-part-type="genus" reg="Tobochares">T.</tp:taxon-name-part> <tp:taxon-name-part taxon-name-part-type="species" reg="romanoae">romanoae</tp:taxon-name-part></tp:taxon-name></italic>, and habitat of <italic><tp:taxon-name><tp:taxon-name-part taxon-name-part-type="genus" reg="Tobochares">T.</tp:taxon-name-part> <tp:taxon-name-part taxon-name-part-type="species" reg="sipaliwini">sipaliwini</tp:taxon-name-part></tp:taxon-name></italic>, State of Roraima, Serra do Tepequém, Igarape Preto Negro, Cachoeira Leje Preta (collecting event BR18-0114-04B) <bold>F</bold> type locality and habitat of <italic><tp:taxon-name><tp:taxon-name-part taxon-name-part-type="genus" reg="Tobochares">T.</tp:taxon-name-part> <tp:taxon-name-part taxon-name-part-type="species" reg="fusus">fusus</tp:taxon-name-part></tp:taxon-name></italic>, State of Amapá, Calcoene (collecting event BR18-0721-02B).</p></caption><graphic xmlns:xlink="http://www.w3.org/1999/xlink" xlink:href="zookeys-1019-093-g014.jpg" position="float" orientation="portrait" xlink:type="simple" id="oo_512612.jpg"><uri content-type="original_file" xlink:type="simple">https://binary.pensoft.net/fig/512612</uri></graphic></fig><fig id="F2" position="float" orientation="portrait"><object-id xmlns:xlink="http://www.w3.org/1999/xlink" content-type="doi" xlink:type="simple">10.3897/zookeys.1019.59881.figure2</object-id><object-id xmlns:xlink="http://www.w3.org/1999/xlink" content-type="arpha" xlink:type="simple">80986B23-97A3-5C94-BA74-4263A3B5D6E7</object-id><label>Figure 2.</label><caption><p>Heads of <italic><tp:taxon-name><tp:taxon-name-part taxon-name-part-type="genus" reg="Tobochares">Tobochares</tp:taxon-name-part></tp:taxon-name></italic> spp. <bold>A, B</bold><italic><tp:taxon-name><tp:taxon-name-part taxon-name-part-type="genus" reg="Tobochares">T.</tp:taxon-name-part> <tp:taxon-name-part taxon-name-part-type="species" reg="goias">goias</tp:taxon-name-part></tp:taxon-name></italic>, black mark pointing to <tp:taxon-name><tp:taxon-name-part taxon-name-part-type="genus" reg="Tobochares"/><tp:taxon-name-part taxon-name-part-type="species" reg="canthus">canthus</tp:taxon-name-part></tp:taxon-name> emarginating the eye <bold>A</bold> dorsal view <bold>B</bold> anterolateral view <bold>C</bold><italic><tp:taxon-name><tp:taxon-name-part taxon-name-part-type="genus" reg="Tobochares">T.</tp:taxon-name-part> <tp:taxon-name-part taxon-name-part-type="species" reg="fusus">fusus</tp:taxon-name-part></tp:taxon-name></italic><bold>D, E</bold><italic><tp:taxon-name><tp:taxon-name-part taxon-name-part-type="genus" reg="Tobochares">T.</tp:taxon-name-part> <tp:taxon-name-part taxon-name-part-type="species" reg="luteomargo">luteomargo</tp:taxon-name-part></tp:taxon-name></italic>, black mark pointing to straight anterior margin of the eye <bold>D</bold> dorsal view <bold>E</bold> anterolateral view <bold>F</bold><italic><tp:taxon-name><tp:taxon-name-part taxon-name-part-type="genus" reg="Tobochares">T.</tp:taxon-name-part> <tp:taxon-name-part taxon-name-part-type="species" reg="romanoae">romanoae</tp:taxon-name-part></tp:taxon-name></italic><bold>G</bold><italic><tp:taxon-name><tp:taxon-name-part taxon-name-part-type="genus" reg="Tobochares">T.</tp:taxon-name-part> <tp:taxon-name-part taxon-name-part-type="species" reg="pemon">pemon</tp:taxon-name-part></tp:taxon-name></italic><bold>H</bold><italic><tp:taxon-name><tp:taxon-name-part taxon-name-part-type="genus" reg="Tobochares">T.</tp:taxon-name-part> <tp:taxon-name-part taxon-name-part-type="species" reg="communis">communis</tp:taxon-name-part></tp:taxon-name></italic><bold>I</bold><italic><tp:taxon-name><tp:taxon-name-part taxon-name-part-type="genus" reg="Tobochares">T.</tp:taxon-name-part> <tp:taxon-name-part taxon-name-part-type="species" reg="microps">microps</tp:taxon-name-part></tp:taxon-name></italic>.</p></caption><graphic xmlns:xlink="http://www.w3.org/1999/xlink" xlink:href="zookeys-1019-093-g002.jpg" position="float" orientation="portrait" xlink:type="simple" id="oo_512600.jpg"><uri content-type="original_file" xlink:type="simple">https://binary.pensoft.net/fig/512600</uri></graphic></fig></tp:treatment-sec><ref-list><ref id="B9"><mixed-citation xmlns:xlink="http://www.w3.org/1999/xlink" xlink:type="simple"><person-group><name name-style="western"><surname>Short</surname><given-names>AEZ</given-names></name><name name-style="western"><surname>Girón</surname><given-names>JC</given-names></name><name name-style="western"><surname>Toussaint</surname><given-names>EFA</given-names></name></person-group> (<year>2021</year>) Evolution and biogeography of acidocerine water scavenger beetles (<tp:taxon-name><tp:taxon-name-part taxon-name-part-type="order">Coleoptera</tp:taxon-name-part></tp:taxon-name>: <tp:taxon-name><tp:taxon-name-part taxon-name-part-type="family">Hydrophilidae</tp:taxon-name-part></tp:taxon-name>) shaped by Gondwanan vicariance and Cenozoic isolation of South America. Systematic Entomology. <ext-link xlink:type="simple" ext-link-type="doi" xlink:href="10.1111/syen.12467">https://doi.org/10.1111/syen.12467</ext-link></mixed-citation></ref></ref-list></tp:taxon-treatment>
