# Supplementary material for: Review of the Neotropical water scavenger beetle genus Tobochares Short & García, 2007 (Coleoptera, Hydrophilidae, Acidocerinae): new lineages, new species, and new records
Source: Zookeys. 2021 Feb 22;1019:93–140. doi: 10.3897/zookeys.1019.59881 (PMC7921074; doi:10.3897/zookeys.1019.59881)
Supplement: XML Treatment for Tobochares arawak [file zookeys.1019.59881-treatment14.xml]

<!DOCTYPE tp:taxon-treatment
  PUBLIC "-//TaxonX//DTD Taxonomic Treatment Publishing DTD v0 20100105//EN" "tax-treatment-NSO.dtd">
<tp:taxon-treatment xmlns:tp="http://www.plazi.org/taxpub"><tp:treatment-meta><kwd-group><label>Taxon classification</label><kwd><named-content xmlns:xlink="http://www.w3.org/1999/xlink" content-type="kingdom">Animalia</named-content></kwd><kwd><named-content xmlns:xlink="http://www.w3.org/1999/xlink" content-type="order">Coleoptera</named-content></kwd><kwd><named-content xmlns:xlink="http://www.w3.org/1999/xlink" content-type="family">Hydrophilidae</named-content></kwd></kwd-group><mixed-citation publication-type="journal"><person-group><name><surname>Girón</surname><given-names>Jennifer C.</given-names></name><name><surname>Short</surname><given-names>Andrew Edward Z.</given-names></name></person-group><article-title>Review of the Neotropical water scavenger beetle genus <italic><tp:taxon-name><tp:taxon-name-part taxon-name-part-type="genus" reg="Tobochares">Tobochares</tp:taxon-name-part></tp:taxon-name></italic> Short &amp; García, 2007 (<tp:taxon-name><tp:taxon-name-part taxon-name-part-type="order">Coleoptera</tp:taxon-name-part></tp:taxon-name>, <tp:taxon-name><tp:taxon-name-part taxon-name-part-type="family">Hydrophilidae</tp:taxon-name-part></tp:taxon-name>, <tp:taxon-name><tp:taxon-name-part taxon-name-part-type="subfamily">Acidocerinae</tp:taxon-name-part></tp:taxon-name>): new lineages, new species, and new records</article-title><source>Zookeys</source><day>22</day><month>2</month><year>2021</year><volume>1019</volume><fpage>93</fpage><lpage>140</lpage><pub-id pub-id-type="doi">10.3897/zookeys.1019.59881</pub-id></mixed-citation></tp:treatment-meta><tp:nomenclature><tp:taxon-name><object-id xmlns:xlink="http://www.w3.org/1999/xlink" content-type="arpha" xlink:type="simple">373AD260-35E5-5DE8-8C1F-496B981C165A</object-id>
              <tp:taxon-name-part taxon-name-part-type="genus" reg="Tobochares">Tobochares</tp:taxon-name-part>
              <tp:taxon-name-part taxon-name-part-type="species" reg="arawak">arawak</tp:taxon-name-part>
              <object-id xmlns:xlink="http://www.w3.org/1999/xlink" content-type="zoobank" xlink:type="simple">http://zoobank.org/11FEE7B8-26B6-4CD5-8447-2470751E1A4F</object-id>
            </tp:taxon-name><tp:taxon-status xmlns:xlink="http://www.w3.org/1999/xlink" xlink:type="simple">sp. nov.</tp:taxon-status><xref ref-type="fig" rid="F3">Figs 3C, E</xref><xref ref-type="fig" rid="F10">, 10A–C</xref><xref ref-type="fig" rid="F11">, 11M</xref><xref ref-type="fig" rid="F13">, 13</xref><xref ref-type="fig" rid="F15">, 15A, B</xref></tp:nomenclature><tp:treatment-sec sec-type="type material" id="SECID0E63DI"><title>Type material examined.</title><p><bold><italic>Holotype</italic> (male)</bold>: “Guyana: Region VIII: <named-content xmlns:xlink="http://www.w3.org/1999/xlink" content-type="dwc:verbatimCoordinates" xlink:type="simple"><named-content content-type="geo-json" specific-use="{&#34;type&#34;:&#34;Point&#34;,&#34;coordinates&#34;:[-59.649417,5.012167]}" id="NCID0EN4DI" xlink:type="simple">5°0.730'N, 59°38.965'W</named-content></named-content>; 585 m; Upper Potaro Camp I; ca. 7 Km NW of Chenapau; top of falls on Potaro River; seeps with roots and algae; 12.iii.2014; leg. Short, Salisbury, La Cruz; GY14-0312-01B” (<named-content xmlns:xlink="http://www.w3.org/1999/xlink" content-type="dwc:institutional_code" xlink:type="simple">CBDG</named-content>). <bold><italic>Paratypes</italic> (127 exs.): Guyana: Region VIII</bold>: Same data as holotype (127, <named-content xmlns:xlink="http://www.w3.org/1999/xlink" content-type="dwc:institutional_code" xlink:type="simple">CBDG</named-content>, <abbrev xmlns:xlink="http://www.w3.org/1999/xlink" content-type="institution" xlink:title="Snow Entomological Collection, University of Kansas, Lawrence, KS (A. Short)" id="ABBRID0EA5DI" xlink:type="simple">SEMC</abbrev>).</p></tp:treatment-sec><tp:treatment-sec sec-type="Differential diagnosis" id="SECID0EF5DI"><title>Differential diagnosis.</title><p><italic><tp:taxon-name><tp:taxon-name-part taxon-name-part-type="genus" reg="Tobochares">Tobochares</tp:taxon-name-part> <tp:taxon-name-part taxon-name-part-type="species" reg="arawak">arawak</tp:taxon-name-part></tp:taxon-name></italic> can be recognized by its strongly convex body in lateral view (Fig. <xref ref-type="fig" rid="F10">10B</xref>), accompanied by elytral punctation uniform in size and degree of impression, with serial punctures seemingly aligned in rows, not impressed to form grooves (Fig. <xref ref-type="fig" rid="F10">10A</xref>); the interserial punctures are somewhat irregularly distributed in two or three rows (Fig. <xref ref-type="fig" rid="F10">10A</xref>). The general habitus and punctation of <italic><tp:taxon-name><tp:taxon-name-part taxon-name-part-type="genus" reg="Tobochares">T.</tp:taxon-name-part> <tp:taxon-name-part taxon-name-part-type="species" reg="arawak">arawak</tp:taxon-name-part></tp:taxon-name></italic> are similar to those of <italic><tp:taxon-name><tp:taxon-name-part taxon-name-part-type="genus" reg="Tobochares">T.</tp:taxon-name-part> <tp:taxon-name-part taxon-name-part-type="species" reg="canaima">canaima</tp:taxon-name-part></tp:taxon-name></italic>, <italic><tp:taxon-name><tp:taxon-name-part taxon-name-part-type="genus" reg="Tobochares">T.</tp:taxon-name-part> <tp:taxon-name-part taxon-name-part-type="species" reg="kappel">kappel</tp:taxon-name-part></tp:taxon-name></italic>, and <italic><tp:taxon-name><tp:taxon-name-part taxon-name-part-type="genus" reg="Tobochares">T.</tp:taxon-name-part> <tp:taxon-name-part taxon-name-part-type="species" reg="kolokoe">kolokoe</tp:taxon-name-part></tp:taxon-name></italic>. In <italic><tp:taxon-name><tp:taxon-name-part taxon-name-part-type="genus" reg="Tobochares">T.</tp:taxon-name-part> <tp:taxon-name-part taxon-name-part-type="species" reg="kappel">kappel</tp:taxon-name-part></tp:taxon-name></italic> and <italic><tp:taxon-name><tp:taxon-name-part taxon-name-part-type="genus" reg="Tobochares">T.</tp:taxon-name-part> <tp:taxon-name-part taxon-name-part-type="species" reg="kolokoe">kolokoe</tp:taxon-name-part></tp:taxon-name></italic> the interserial punctures form only one or two irregular rows (Fig. <xref ref-type="fig" rid="F3">3H</xref>). In <italic><tp:taxon-name><tp:taxon-name-part taxon-name-part-type="genus" reg="Tobochares">T.</tp:taxon-name-part> <tp:taxon-name-part taxon-name-part-type="species" reg="canaima">canaima</tp:taxon-name-part></tp:taxon-name></italic> (Fig. <xref ref-type="fig" rid="F10">10D</xref>) the pronotal and elytral punctations are sharper than in <italic><tp:taxon-name><tp:taxon-name-part taxon-name-part-type="genus" reg="Tobochares">T.</tp:taxon-name-part> <tp:taxon-name-part taxon-name-part-type="species" reg="arawak">arawak</tp:taxon-name-part></tp:taxon-name></italic> and the apodemes of the median lobe are one fourth the length of the median lobe in <italic><tp:taxon-name><tp:taxon-name-part taxon-name-part-type="genus" reg="Tobochares">T.</tp:taxon-name-part> <tp:taxon-name-part taxon-name-part-type="species" reg="canaima">canaima</tp:taxon-name-part></tp:taxon-name></italic> (Fig. <xref ref-type="fig" rid="F11">11N</xref>), as opposed to half as long in <italic><tp:taxon-name><tp:taxon-name-part taxon-name-part-type="genus" reg="Tobochares">T.</tp:taxon-name-part> <tp:taxon-name-part taxon-name-part-type="species" reg="arawak">arawak</tp:taxon-name-part></tp:taxon-name></italic> (Fig. <xref ref-type="fig" rid="F11">11M</xref>).</p><fig id="F10" position="float" orientation="portrait"><object-id xmlns:xlink="http://www.w3.org/1999/xlink" content-type="doi" xlink:type="simple">10.3897/zookeys.1019.59881.figure10</object-id><object-id xmlns:xlink="http://www.w3.org/1999/xlink" content-type="arpha" xlink:type="simple">CE9D1975-D3E6-5C83-8994-2CB2CBB3623C</object-id><label>Figure 10.</label><caption><p>Habitus of <italic><tp:taxon-name><tp:taxon-name-part taxon-name-part-type="genus" reg="Tobochares">Tobochares</tp:taxon-name-part></tp:taxon-name></italic> spp. in the <italic><tp:taxon-name><tp:taxon-name-part taxon-name-part-type="genus" reg="Tobochares"/><tp:taxon-name-part taxon-name-part-type="species" reg="communis">communis</tp:taxon-name-part></tp:taxon-name></italic> species group <bold>A–C</bold><italic><tp:taxon-name><tp:taxon-name-part taxon-name-part-type="genus" reg="Tobochares">T.</tp:taxon-name-part> <tp:taxon-name-part taxon-name-part-type="species" reg="arawak">arawak</tp:taxon-name-part></tp:taxon-name></italic><bold>A</bold> dorsal view <bold>B</bold> lateral view <bold>C</bold> ventral view <bold>D–F</bold><italic><tp:taxon-name><tp:taxon-name-part taxon-name-part-type="genus" reg="Tobochares">T.</tp:taxon-name-part> <tp:taxon-name-part taxon-name-part-type="species" reg="canaima">canaima</tp:taxon-name-part></tp:taxon-name></italic><bold>D</bold> dorsal view <bold>E</bold> lateral view <bold>F</bold> ventral view. Scale bars: 1 mm.</p></caption><graphic xmlns:xlink="http://www.w3.org/1999/xlink" xlink:href="zookeys-1019-093-g010.jpg" position="float" orientation="portrait" xlink:type="simple" id="oo_512608.jpg"><uri content-type="original_file" xlink:type="simple">https://binary.pensoft.net/fig/512608</uri></graphic></fig><fig id="F11" position="float" orientation="portrait"><object-id xmlns:xlink="http://www.w3.org/1999/xlink" content-type="doi" xlink:type="simple">10.3897/zookeys.1019.59881.figure11</object-id><object-id xmlns:xlink="http://www.w3.org/1999/xlink" content-type="arpha" xlink:type="simple">A851C3FC-60A3-5E09-A5F9-C9C9470D9118</object-id><label>Figure 11.</label><caption><p>Aedeagi of <italic><tp:taxon-name><tp:taxon-name-part taxon-name-part-type="genus" reg="Tobochares">Tobochares</tp:taxon-name-part></tp:taxon-name></italic> spp. <bold>A</bold><italic><tp:taxon-name><tp:taxon-name-part taxon-name-part-type="genus" reg="Tobochares">T.</tp:taxon-name-part> <tp:taxon-name-part taxon-name-part-type="species" reg="benettii">benettii</tp:taxon-name-part></tp:taxon-name></italic><bold>B</bold><italic><tp:taxon-name><tp:taxon-name-part taxon-name-part-type="genus" reg="Tobochares">T.</tp:taxon-name-part> <tp:taxon-name-part taxon-name-part-type="species" reg="goias">goias</tp:taxon-name-part></tp:taxon-name></italic><bold>C</bold><italic><tp:taxon-name><tp:taxon-name-part taxon-name-part-type="genus" reg="Tobochares">T.</tp:taxon-name-part> <tp:taxon-name-part taxon-name-part-type="species" reg="fusus">fusus</tp:taxon-name-part></tp:taxon-name></italic><bold>D</bold><italic><tp:taxon-name><tp:taxon-name-part taxon-name-part-type="genus" reg="Tobochares">T.</tp:taxon-name-part> <tp:taxon-name-part taxon-name-part-type="species" reg="luteomargo">luteomargo</tp:taxon-name-part></tp:taxon-name></italic><bold>E</bold><italic><tp:taxon-name><tp:taxon-name-part taxon-name-part-type="genus" reg="Tobochares">T.</tp:taxon-name-part> <tp:taxon-name-part taxon-name-part-type="species" reg="pemon">pemon</tp:taxon-name-part></tp:taxon-name></italic><bold>F</bold><italic><tp:taxon-name><tp:taxon-name-part taxon-name-part-type="genus" reg="Tobochares">T.</tp:taxon-name-part> <tp:taxon-name-part taxon-name-part-type="species" reg="anthonyae">anthonyae</tp:taxon-name-part></tp:taxon-name></italic><bold>G</bold><italic><tp:taxon-name><tp:taxon-name-part taxon-name-part-type="genus" reg="Tobochares">T.</tp:taxon-name-part> <tp:taxon-name-part taxon-name-part-type="species" reg="atures">atures</tp:taxon-name-part></tp:taxon-name></italic><bold>H</bold><italic><tp:taxon-name><tp:taxon-name-part taxon-name-part-type="genus" reg="Tobochares">T.</tp:taxon-name-part> <tp:taxon-name-part taxon-name-part-type="species" reg="communis">communis</tp:taxon-name-part></tp:taxon-name></italic><bold>I</bold><italic><tp:taxon-name><tp:taxon-name-part taxon-name-part-type="genus" reg="Tobochares">T.</tp:taxon-name-part> <tp:taxon-name-part taxon-name-part-type="species" reg="microps">microps</tp:taxon-name-part></tp:taxon-name></italic><bold>J</bold><italic><tp:taxon-name><tp:taxon-name-part taxon-name-part-type="genus" reg="Tobochares">T.</tp:taxon-name-part> <tp:taxon-name-part taxon-name-part-type="species" reg="romanoae">romanoae</tp:taxon-name-part></tp:taxon-name></italic><bold>K</bold><italic><tp:taxon-name><tp:taxon-name-part taxon-name-part-type="genus" reg="Tobochares">T.</tp:taxon-name-part> <tp:taxon-name-part taxon-name-part-type="species" reg="akoerio">akoerio</tp:taxon-name-part></tp:taxon-name></italic><bold>L</bold><italic><tp:taxon-name><tp:taxon-name-part taxon-name-part-type="genus" reg="Tobochares">T.</tp:taxon-name-part> <tp:taxon-name-part taxon-name-part-type="species" reg="kappel">kappel</tp:taxon-name-part></tp:taxon-name></italic><bold>M</bold><italic><tp:taxon-name><tp:taxon-name-part taxon-name-part-type="genus" reg="Tobochares">T.</tp:taxon-name-part> <tp:taxon-name-part taxon-name-part-type="species" reg="arawak">arawak</tp:taxon-name-part></tp:taxon-name></italic><bold>N</bold><italic><tp:taxon-name><tp:taxon-name-part taxon-name-part-type="genus" reg="Tobochares">T.</tp:taxon-name-part> <tp:taxon-name-part taxon-name-part-type="species" reg="canaima">canaima</tp:taxon-name-part></tp:taxon-name></italic>. Scale bars: 0.5 mm (<bold>A–D</bold>); 0.1 mm (<bold>E–N</bold>).</p></caption><graphic xmlns:xlink="http://www.w3.org/1999/xlink" xlink:href="zookeys-1019-093-g011.jpg" position="float" orientation="portrait" xlink:type="simple" id="oo_512609.jpg"><uri content-type="original_file" xlink:type="simple">https://binary.pensoft.net/fig/512609</uri></graphic></fig></tp:treatment-sec><tp:treatment-sec sec-type="description" id="SECID0ETLAK"><title>Description.</title><p><bold><italic>Size and form</italic></bold>: Body length 1.6–1.8 mm. Body elongate oval, strongly convex (Fig. <xref ref-type="fig" rid="F10">10A, B</xref>). <bold><italic>Color and punctation</italic></bold>: Dorsal and ventral surfaces of body dark brown, with lateral margins of prothorax and elytra only slightly paler (Fig. <xref ref-type="fig" rid="F10">10A, B</xref>); mouthparts yellow, with slightly darker apical third of maxillary palpomere IV; antennae brown; legs reddish to dark brown with paler tarsi (Fig. <xref ref-type="fig" rid="F10">10C</xref>). Ground punctation on head, pronotum and elytra moderately marked (Fig. <xref ref-type="fig" rid="F10">10A, B</xref>). <bold><italic>Head</italic></bold>: Eyes in dorsal view with anterior margin oblique (anteriorly directed), and outer margins slightly bulging from outline of head; in lateral view, eyes not emarginate (see Fig. <xref ref-type="fig" rid="F2">2E</xref>). <bold><italic>Thorax</italic></bold>: Elytra with slightly defined rows of shallow serial punctures, not forming grooves (Fig. <xref ref-type="fig" rid="F10">10A</xref>); interserial punctures somewhat irregularly distributed in two or three rows (Fig. <xref ref-type="fig" rid="F3">3I</xref>). Elevation of mesoventrite forming a very low transverse carina (Fig. <xref ref-type="fig" rid="F10">10C</xref>). Metaventrite with distinct median, longitudinal, narrow glabrous area extending along posterior half (Fig. <xref ref-type="fig" rid="F10">10C</xref>). <bold><italic>Abdomen</italic></bold>: Abdominal ventrites uniformly and densely pubescent. Aedeagus (Fig. <xref ref-type="fig" rid="F11">11M</xref>). Basal piece 0.4 × the length of a paramere; parameres nearly 1/3 as narrow as greatest width of median lobe, with outer margins widely and uniformly convex, and rounded apex; median lobe roughly triangular, rounded and slightly pinched at apex; gonopore situated nearly at midlength of median lobe.</p></tp:treatment-sec><tp:treatment-sec sec-type="etymology" id="SECID0ESNAK"><title>Etymology.</title><p>Noun in apposition. Named after the Arawak, an indigenous tribe of northern South America.</p></tp:treatment-sec><tp:treatment-sec sec-type="distribution" id="SECID0EXNAK"><title>Distribution.</title><p><italic><tp:taxon-name><tp:taxon-name-part taxon-name-part-type="genus" reg="Tobochares">Tobochares</tp:taxon-name-part> <tp:taxon-name-part taxon-name-part-type="species" reg="arawak">arawak</tp:taxon-name-part></tp:taxon-name></italic> is only known from the Upper Potaro region in Guyana. See Fig. <xref ref-type="fig" rid="F13">13</xref>.</p></tp:treatment-sec><tp:treatment-sec sec-type="Life history" id="SECID0EMOAK"><title>Life history.</title><p>This species was collected in a wet seepage area along rocks at the margin of the Upper Potaro River. Specimens were collected by pulling back root mats and moss that were growing over the wet rock areas. See Fig. <xref ref-type="fig" rid="F15">15A, B</xref>.</p><fig id="F12" position="float" orientation="portrait"><object-id xmlns:xlink="http://www.w3.org/1999/xlink" content-type="doi" xlink:type="simple">10.3897/zookeys.1019.59881.figure12</object-id><object-id xmlns:xlink="http://www.w3.org/1999/xlink" content-type="arpha" xlink:type="simple">6D6FD453-EAB7-5185-A422-7BD90D28F014</object-id><label>Figure 12.</label><caption><p>Distribution of <italic><tp:taxon-name><tp:taxon-name-part taxon-name-part-type="genus" reg="Tobochares">Tobochares</tp:taxon-name-part></tp:taxon-name></italic> spp., including all previous (red) and new (yellow) records.</p></caption><graphic xmlns:xlink="http://www.w3.org/1999/xlink" xlink:href="zookeys-1019-093-g012.jpg" position="float" orientation="portrait" xlink:type="simple" id="oo_512610.jpg"><uri content-type="original_file" xlink:type="simple">https://binary.pensoft.net/fig/512610</uri></graphic></fig><fig id="F13" position="float" orientation="portrait"><object-id xmlns:xlink="http://www.w3.org/1999/xlink" content-type="doi" xlink:type="simple">10.3897/zookeys.1019.59881.figure13</object-id><object-id xmlns:xlink="http://www.w3.org/1999/xlink" content-type="arpha" xlink:type="simple">84286AAE-1ED1-52A0-BB4B-09A7263CA97A</object-id><label>Figure 13.</label><caption><p>Distribution of <italic><tp:taxon-name><tp:taxon-name-part taxon-name-part-type="genus" reg="Tobochares">Tobochares</tp:taxon-name-part></tp:taxon-name></italic> spp.</p></caption><graphic xmlns:xlink="http://www.w3.org/1999/xlink" xlink:href="zookeys-1019-093-g013.jpg" position="float" orientation="portrait" xlink:type="simple" id="oo_512611.jpg"><uri content-type="original_file" xlink:type="simple">https://binary.pensoft.net/fig/512611</uri></graphic></fig><fig id="F14" position="float" orientation="portrait"><object-id xmlns:xlink="http://www.w3.org/1999/xlink" content-type="doi" xlink:type="simple">10.3897/zookeys.1019.59881.figure14</object-id><object-id xmlns:xlink="http://www.w3.org/1999/xlink" content-type="arpha" xlink:type="simple">850768AA-2CF9-5D39-B8E8-28B7B2C4CFBB</object-id><label>Figure 14.</label><caption><p><italic><tp:taxon-name><tp:taxon-name-part taxon-name-part-type="genus" reg="Tobochares">Tobochares</tp:taxon-name-part></tp:taxon-name></italic> habitat in Brazil <bold>A, B</bold> type locality and habitat for <italic><tp:taxon-name><tp:taxon-name-part taxon-name-part-type="genus" reg="Tobochares">T.</tp:taxon-name-part> <tp:taxon-name-part taxon-name-part-type="species" reg="benettii">benettii</tp:taxon-name-part></tp:taxon-name></italic>, seepage near Rio Preto de Eva (collecting event BR17-0610-01A) <bold>C</bold> type locality and habitat for <italic><tp:taxon-name><tp:taxon-name-part taxon-name-part-type="genus" reg="Tobochares">T.</tp:taxon-name-part> <tp:taxon-name-part taxon-name-part-type="species" reg="goias">goias</tp:taxon-name-part></tp:taxon-name></italic>, margin of Balneario Lejas (collecting event BR18-0304-02B) <bold>D</bold> habitat of <italic><tp:taxon-name><tp:taxon-name-part taxon-name-part-type="genus" reg="Tobochares">T.</tp:taxon-name-part> <tp:taxon-name-part taxon-name-part-type="species" reg="kusad">kusad</tp:taxon-name-part></tp:taxon-name></italic> and <italic><tp:taxon-name><tp:taxon-name-part taxon-name-part-type="genus" reg="Tobochares">T.</tp:taxon-name-part> <tp:taxon-name-part taxon-name-part-type="species" reg="sipaliwini">sipaliwini</tp:taxon-name-part></tp:taxon-name></italic>, State of Roraima, near Usina de Jatapú reservoir (collecting Event BR18-0117-01A) <bold>E</bold> habitat and type locality of <italic><tp:taxon-name><tp:taxon-name-part taxon-name-part-type="genus" reg="Tobochares">T.</tp:taxon-name-part> <tp:taxon-name-part taxon-name-part-type="species" reg="romanoae">romanoae</tp:taxon-name-part></tp:taxon-name></italic>, and habitat of <italic><tp:taxon-name><tp:taxon-name-part taxon-name-part-type="genus" reg="Tobochares">T.</tp:taxon-name-part> <tp:taxon-name-part taxon-name-part-type="species" reg="sipaliwini">sipaliwini</tp:taxon-name-part></tp:taxon-name></italic>, State of Roraima, Serra do Tepequém, Igarape Preto Negro, Cachoeira Leje Preta (collecting event BR18-0114-04B) <bold>F</bold> type locality and habitat of <italic><tp:taxon-name><tp:taxon-name-part taxon-name-part-type="genus" reg="Tobochares">T.</tp:taxon-name-part> <tp:taxon-name-part taxon-name-part-type="species" reg="fusus">fusus</tp:taxon-name-part></tp:taxon-name></italic>, State of Amapá, Calcoene (collecting event BR18-0721-02B).</p></caption><graphic xmlns:xlink="http://www.w3.org/1999/xlink" xlink:href="zookeys-1019-093-g014.jpg" position="float" orientation="portrait" xlink:type="simple" id="oo_512612.jpg"><uri content-type="original_file" xlink:type="simple">https://binary.pensoft.net/fig/512612</uri></graphic></fig></tp:treatment-sec><tp:treatment-sec><!--Section generated to contain objects referenced in tp:taxon-treatment.--><fig id="F3" position="float" orientation="portrait"><object-id xmlns:xlink="http://www.w3.org/1999/xlink" content-type="doi" xlink:type="simple">10.3897/zookeys.1019.59881.figure3</object-id><object-id xmlns:xlink="http://www.w3.org/1999/xlink" content-type="arpha" xlink:type="simple">1E6A3C40-9A98-5402-B8E9-B2176B15BD84</object-id><label>Figure 3.</label><caption><p>Characters of elytra and wings of <italic><tp:taxon-name><tp:taxon-name-part taxon-name-part-type="genus" reg="Tobochares">Tobochares</tp:taxon-name-part></tp:taxon-name></italic> spp. <bold>A–E</bold> Scanning Electron Micrographs <bold>A–C</bold> elytra: white arrows point to serial punctures; black arrows point to interserial punctures <bold>A</bold><italic><tp:taxon-name><tp:taxon-name-part taxon-name-part-type="genus" reg="Tobochares">T.</tp:taxon-name-part> <tp:taxon-name-part taxon-name-part-type="species" reg="communis">communis</tp:taxon-name-part></tp:taxon-name></italic><bold>B</bold><italic><tp:taxon-name><tp:taxon-name-part taxon-name-part-type="genus" reg="Tobochares">T.</tp:taxon-name-part> <tp:taxon-name-part taxon-name-part-type="species" reg="atures">atures</tp:taxon-name-part></tp:taxon-name></italic><bold>C</bold><italic><tp:taxon-name><tp:taxon-name-part taxon-name-part-type="genus" reg="Tobochares">T.</tp:taxon-name-part> <tp:taxon-name-part taxon-name-part-type="species" reg="arawak">arawak</tp:taxon-name-part></tp:taxon-name></italic><bold>D, E</bold> ventral view of mesoventrite: <bold>D</bold><italic><tp:taxon-name><tp:taxon-name-part taxon-name-part-type="genus" reg="Tobochares">T.</tp:taxon-name-part> <tp:taxon-name-part taxon-name-part-type="species" reg="communis">communis</tp:taxon-name-part></tp:taxon-name></italic>: top white arrow points to posterior elevation of mesoventrite with low longitudinal elevation; bottom white arrow points to narrow longitudinal glabrous patch of the metaventrite <bold>E</bold><italic><tp:taxon-name><tp:taxon-name-part taxon-name-part-type="genus" reg="Tobochares">T.</tp:taxon-name-part> <tp:taxon-name-part taxon-name-part-type="species" reg="arawak">arawak</tp:taxon-name-part></tp:taxon-name></italic>: top white arrow points to posterior elevation of mesoventrite with weakly elevated bulge; bottom white arrow points to narrow longitudinal glabrous patch of the metaventrite. <bold>F–I</bold> detail of elytral punctation; black marks at top of each circle indicates serial punctures <bold>F</bold><italic><tp:taxon-name><tp:taxon-name-part taxon-name-part-type="genus" reg="Tobochares">T.</tp:taxon-name-part> <tp:taxon-name-part taxon-name-part-type="species" reg="pemon">pemon</tp:taxon-name-part></tp:taxon-name></italic> (all punctures relatively large; serial punctures longitudinally aligned; interserial punctures in irregular single row) <bold>G</bold><italic><tp:taxon-name><tp:taxon-name-part taxon-name-part-type="genus" reg="Tobochares">T.</tp:taxon-name-part> <tp:taxon-name-part taxon-name-part-type="species" reg="atures">atures</tp:taxon-name-part></tp:taxon-name></italic> (all punctures longitudinally aligned; serial punctures larger than interserial punctures; interserial punctures more densely distributed) <bold>H</bold><italic><tp:taxon-name><tp:taxon-name-part taxon-name-part-type="genus" reg="Tobochares">T.</tp:taxon-name-part> <tp:taxon-name-part taxon-name-part-type="species" reg="kolokoe">kolokoe</tp:taxon-name-part></tp:taxon-name></italic> (serial punctures longitudinally aligned; interserial punctures forming one or two irregular rows) <bold>I</bold><italic><tp:taxon-name><tp:taxon-name-part taxon-name-part-type="genus" reg="Tobochares">T.</tp:taxon-name-part> <tp:taxon-name-part taxon-name-part-type="species" reg="canaima">canaima</tp:taxon-name-part></tp:taxon-name></italic> (serial punctures longitudinally aligned; interserial punctures forming two or three irregular rows) <bold>J, K</bold> hindwings <bold>J</bold><italic><tp:taxon-name><tp:taxon-name-part taxon-name-part-type="genus" reg="Tobochares">T.</tp:taxon-name-part> <tp:taxon-name-part taxon-name-part-type="species" reg="sipaliwini">sipaliwini</tp:taxon-name-part></tp:taxon-name></italic><bold>K</bold><italic><tp:taxon-name><tp:taxon-name-part taxon-name-part-type="genus" reg="Tobochares">T.</tp:taxon-name-part> <tp:taxon-name-part taxon-name-part-type="species" reg="microps">microps</tp:taxon-name-part></tp:taxon-name></italic>.</p></caption><graphic xmlns:xlink="http://www.w3.org/1999/xlink" xlink:href="zookeys-1019-093-g003.jpg" position="float" orientation="portrait" xlink:type="simple" id="oo_512601.jpg"><uri content-type="original_file" xlink:type="simple">https://binary.pensoft.net/fig/512601</uri></graphic></fig><fig id="F15" position="float" orientation="portrait"><object-id xmlns:xlink="http://www.w3.org/1999/xlink" content-type="doi" xlink:type="simple">10.3897/zookeys.1019.59881.figure15</object-id><object-id xmlns:xlink="http://www.w3.org/1999/xlink" content-type="arpha" xlink:type="simple">AA88A404-1532-5BC6-8E48-5EA0F666F536</object-id><label>Figure 15.</label><caption><p><italic><tp:taxon-name><tp:taxon-name-part taxon-name-part-type="genus" reg="Tobochares">Tobochares</tp:taxon-name-part></tp:taxon-name></italic> habitat in Guyana and Venezuela <bold>A, B</bold> habitat for <italic><tp:taxon-name><tp:taxon-name-part taxon-name-part-type="genus" reg="Tobochares">T.</tp:taxon-name-part> <tp:taxon-name-part taxon-name-part-type="species" reg="arawak">arawak</tp:taxon-name-part></tp:taxon-name></italic>, Guyana, upper Potaro River (collecting event GY14-0312-01B) <bold>C, D</bold> habitat for <italic><tp:taxon-name><tp:taxon-name-part taxon-name-part-type="genus" reg="Tobochares">T.</tp:taxon-name-part> <tp:taxon-name-part taxon-name-part-type="species" reg="luteomargo">luteomargo</tp:taxon-name-part></tp:taxon-name></italic>, Venezuela, rock outcrop by Río Cuchivero, (collecting event VZ10-0710-01A) <bold>E</bold> habitat for <italic><tp:taxon-name><tp:taxon-name-part taxon-name-part-type="genus" reg="Tobochares">T.</tp:taxon-name-part> <tp:taxon-name-part taxon-name-part-type="species" reg="luteomargo">luteomargo</tp:taxon-name-part></tp:taxon-name></italic>, Venezuela Campamento Río Aro (collecting event VZ10-0711-01B) <bold>F</bold> type locality and habitat for <italic><tp:taxon-name><tp:taxon-name-part taxon-name-part-type="genus" reg="Tobochares">T.</tp:taxon-name-part> <tp:taxon-name-part taxon-name-part-type="species" reg="atures">atures</tp:taxon-name-part></tp:taxon-name></italic>, Venezuela, Tobogan de la Selva (collecting event VZ09-0114-01F).</p></caption><graphic xmlns:xlink="http://www.w3.org/1999/xlink" xlink:href="zookeys-1019-093-g015.jpg" position="float" orientation="portrait" xlink:type="simple" id="oo_512613.jpg"><uri content-type="original_file" xlink:type="simple">https://binary.pensoft.net/fig/512613</uri></graphic></fig><fig id="F2" position="float" orientation="portrait"><object-id xmlns:xlink="http://www.w3.org/1999/xlink" content-type="doi" xlink:type="simple">10.3897/zookeys.1019.59881.figure2</object-id><object-id xmlns:xlink="http://www.w3.org/1999/xlink" content-type="arpha" xlink:type="simple">80986B23-97A3-5C94-BA74-4263A3B5D6E7</object-id><label>Figure 2.</label><caption><p>Heads of <italic><tp:taxon-name><tp:taxon-name-part taxon-name-part-type="genus" reg="Tobochares">Tobochares</tp:taxon-name-part></tp:taxon-name></italic> spp. <bold>A, B</bold><italic><tp:taxon-name><tp:taxon-name-part taxon-name-part-type="genus" reg="Tobochares">T.</tp:taxon-name-part> <tp:taxon-name-part taxon-name-part-type="species" reg="goias">goias</tp:taxon-name-part></tp:taxon-name></italic>, black mark pointing to <tp:taxon-name><tp:taxon-name-part taxon-name-part-type="genus" reg="Tobochares"/><tp:taxon-name-part taxon-name-part-type="species" reg="canthus">canthus</tp:taxon-name-part></tp:taxon-name> emarginating the eye <bold>A</bold> dorsal view <bold>B</bold> anterolateral view <bold>C</bold><italic><tp:taxon-name><tp:taxon-name-part taxon-name-part-type="genus" reg="Tobochares">T.</tp:taxon-name-part> <tp:taxon-name-part taxon-name-part-type="species" reg="fusus">fusus</tp:taxon-name-part></tp:taxon-name></italic><bold>D, E</bold><italic><tp:taxon-name><tp:taxon-name-part taxon-name-part-type="genus" reg="Tobochares">T.</tp:taxon-name-part> <tp:taxon-name-part taxon-name-part-type="species" reg="luteomargo">luteomargo</tp:taxon-name-part></tp:taxon-name></italic>, black mark pointing to straight anterior margin of the eye <bold>D</bold> dorsal view <bold>E</bold> anterolateral view <bold>F</bold><italic><tp:taxon-name><tp:taxon-name-part taxon-name-part-type="genus" reg="Tobochares">T.</tp:taxon-name-part> <tp:taxon-name-part taxon-name-part-type="species" reg="romanoae">romanoae</tp:taxon-name-part></tp:taxon-name></italic><bold>G</bold><italic><tp:taxon-name><tp:taxon-name-part taxon-name-part-type="genus" reg="Tobochares">T.</tp:taxon-name-part> <tp:taxon-name-part taxon-name-part-type="species" reg="pemon">pemon</tp:taxon-name-part></tp:taxon-name></italic><bold>H</bold><italic><tp:taxon-name><tp:taxon-name-part taxon-name-part-type="genus" reg="Tobochares">T.</tp:taxon-name-part> <tp:taxon-name-part taxon-name-part-type="species" reg="communis">communis</tp:taxon-name-part></tp:taxon-name></italic><bold>I</bold><italic><tp:taxon-name><tp:taxon-name-part taxon-name-part-type="genus" reg="Tobochares">T.</tp:taxon-name-part> <tp:taxon-name-part taxon-name-part-type="species" reg="microps">microps</tp:taxon-name-part></tp:taxon-name></italic>.</p></caption><graphic xmlns:xlink="http://www.w3.org/1999/xlink" xlink:href="zookeys-1019-093-g002.jpg" position="float" orientation="portrait" xlink:type="simple" id="oo_512600.jpg"><uri content-type="original_file" xlink:type="simple">https://binary.pensoft.net/fig/512600</uri></graphic></fig></tp:treatment-sec></tp:taxon-treatment>
