# Supplementary material for: Review of the Neotropical water scavenger beetle genus Tobochares Short & García, 2007 (Coleoptera, Hydrophilidae, Acidocerinae): new lineages, new species, and new records
Source: Zookeys. 2021 Feb 22;1019:93–140. doi: 10.3897/zookeys.1019.59881 (PMC7921074; doi:10.3897/zookeys.1019.59881)
Supplement: XML Treatment for Tobochares anthonyae [file zookeys.1019.59881-treatment15.xml]

<!DOCTYPE tp:taxon-treatment
  PUBLIC "-//TaxonX//DTD Taxonomic Treatment Publishing DTD v0 20100105//EN" "tax-treatment-NSO.dtd">
<tp:taxon-treatment xmlns:tp="http://www.plazi.org/taxpub"><tp:treatment-meta><kwd-group><label>Taxon classification</label><kwd><named-content xmlns:xlink="http://www.w3.org/1999/xlink" content-type="kingdom">Animalia</named-content></kwd><kwd><named-content xmlns:xlink="http://www.w3.org/1999/xlink" content-type="order">Coleoptera</named-content></kwd><kwd><named-content xmlns:xlink="http://www.w3.org/1999/xlink" content-type="family">Hydrophilidae</named-content></kwd></kwd-group><mixed-citation publication-type="journal"><person-group><name><surname>Girón</surname><given-names>Jennifer C.</given-names></name><name><surname>Short</surname><given-names>Andrew Edward Z.</given-names></name></person-group><article-title>Review of the Neotropical water scavenger beetle genus <italic><tp:taxon-name><tp:taxon-name-part taxon-name-part-type="genus" reg="Tobochares">Tobochares</tp:taxon-name-part></tp:taxon-name></italic> Short &amp; García, 2007 (<tp:taxon-name><tp:taxon-name-part taxon-name-part-type="order">Coleoptera</tp:taxon-name-part></tp:taxon-name>, <tp:taxon-name><tp:taxon-name-part taxon-name-part-type="family">Hydrophilidae</tp:taxon-name-part></tp:taxon-name>, <tp:taxon-name><tp:taxon-name-part taxon-name-part-type="subfamily">Acidocerinae</tp:taxon-name-part></tp:taxon-name>): new lineages, new species, and new records</article-title><source>Zookeys</source><day>22</day><month>2</month><year>2021</year><volume>1019</volume><fpage>93</fpage><lpage>140</lpage><pub-id pub-id-type="doi">10.3897/zookeys.1019.59881</pub-id></mixed-citation></tp:treatment-meta><tp:nomenclature><tp:taxon-name><object-id xmlns:xlink="http://www.w3.org/1999/xlink" content-type="arpha" xlink:type="simple">5429D85B-D30B-57C3-BB2A-E8D7FC4BE1AF</object-id>
              <tp:taxon-name-part taxon-name-part-type="genus" reg="Tobochares">Tobochares</tp:taxon-name-part>
              <tp:taxon-name-part taxon-name-part-type="species" reg="anthonyae">anthonyae</tp:taxon-name-part>
              <object-id xmlns:xlink="http://www.w3.org/1999/xlink" content-type="zoobank" xlink:type="simple">http://zoobank.org/DBADDDCB-34F7-4608-810E-D488FBBD3ABE</object-id>
            </tp:taxon-name><tp:taxon-status xmlns:xlink="http://www.w3.org/1999/xlink" xlink:type="simple">sp. nov.</tp:taxon-status><xref ref-type="fig" rid="F7">Figs 7A–C</xref><xref ref-type="fig" rid="F11">, 11F</xref><xref ref-type="fig" rid="F13">, 13</xref></tp:nomenclature><tp:treatment-sec sec-type="type material" id="SECID0E4UAK"><title>Type material examined.</title><p><bold><italic>Holotype</italic> (male)</bold>: “Venezuela: Bolívar: <named-content xmlns:xlink="http://www.w3.org/1999/xlink" content-type="dwc:verbatimCoordinates" xlink:type="simple"><named-content content-type="geo-json" specific-use="{&#34;type&#34;:&#34;Point&#34;,&#34;coordinates&#34;:[-67.240667,6.217944]}" id="NCID0ELVAK" xlink:type="simple">6°13'4.6"N, 67°14'26.4"W</named-content></named-content>; 60 m; ca. 25 Km E of El Burro; rocky morichal; 12.i.2009; leg. Short et al.; VZ09-0113-01X” (<abbrev xmlns:xlink="http://www.w3.org/1999/xlink" content-type="institution" xlink:title="Museo del Instituto de Zoología Agrícola, Maracay, Venezuela (L. Joly)" id="ABBRID0EQVAK" xlink:type="simple">MIZA</abbrev>). <bold><italic>Paratypes</italic> (3 exs.): Venezuela: Bolívar</bold>: “<named-content xmlns:xlink="http://www.w3.org/1999/xlink" content-type="dwc:verbatimCoordinates" xlink:type="simple"><named-content content-type="geo-json" specific-use="{&#34;type&#34;:&#34;Point&#34;,&#34;coordinates&#34;:[-67.240667,6.217944]}" id="NCID0E3VAK" xlink:type="simple">6°13'4.6"N, 67°14'26.4"W</named-content></named-content>; 60 m; ca. 25 Km E of El Burro; rocky morichal; 7.viii.2008; leg. Short, García, Joly; AS-08-077” (1, <abbrev xmlns:xlink="http://www.w3.org/1999/xlink" content-type="institution" xlink:title="Snow Entomological Collection, University of Kansas, Lawrence, KS (A. Short)" id="ABBRID0EBWAK" xlink:type="simple">SEMC</abbrev>); same data as holotype (2, <abbrev xmlns:xlink="http://www.w3.org/1999/xlink" content-type="institution" xlink:title="Snow Entomological Collection, University of Kansas, Lawrence, KS (A. Short)" id="ABBRID0EGWAK" xlink:type="simple">SEMC</abbrev>).</p></tp:treatment-sec><tp:treatment-sec sec-type="Differential diagnosis" id="SECID0ELWAK"><title>Differential diagnosis.</title><p>The general habitus and coloration of <italic><tp:taxon-name><tp:taxon-name-part taxon-name-part-type="genus" reg="Tobochares">T.</tp:taxon-name-part> <tp:taxon-name-part taxon-name-part-type="species" reg="anthonyae">anthonyae</tp:taxon-name-part></tp:taxon-name></italic> is similar to that of several species in the <italic><tp:taxon-name><tp:taxon-name-part taxon-name-part-type="genus" reg="Tobochares"/><tp:taxon-name-part taxon-name-part-type="species" reg="communis">communis</tp:taxon-name-part></tp:taxon-name></italic> group; nevertheless, the elytral punctation <italic><tp:taxon-name><tp:taxon-name-part taxon-name-part-type="genus" reg="Tobochares">T.</tp:taxon-name-part> <tp:taxon-name-part taxon-name-part-type="species" reg="anthonyae">anthonyae</tp:taxon-name-part></tp:taxon-name></italic> is relatively distinct: all kinds of punctures are relatively large, similar in size and degree of impression, the serial punctures are aligned in rows and slightly impressed, forming shallow longitudinal grooves, and the interserial punctures are somewhat irregularly distributed in a single row (Fig. <xref ref-type="fig" rid="F7">7A</xref>). The relatively large punctures, similar in size and degree of impression may resemble those of <italic><tp:taxon-name><tp:taxon-name-part taxon-name-part-type="genus" reg="Tobochares">T.</tp:taxon-name-part> <tp:taxon-name-part taxon-name-part-type="species" reg="communis">communis</tp:taxon-name-part></tp:taxon-name></italic>, but in this species the serial punctures are not impressed to form grooves (Fig. <xref ref-type="fig" rid="F6">6A</xref>), as they are in <italic><tp:taxon-name><tp:taxon-name-part taxon-name-part-type="genus" reg="Tobochares">T.</tp:taxon-name-part> <tp:taxon-name-part taxon-name-part-type="species" reg="anthonyae">anthonyae</tp:taxon-name-part></tp:taxon-name></italic>. In addition, the overall shape of the aedeagus, especially the shape of the median lobe of <italic><tp:taxon-name><tp:taxon-name-part taxon-name-part-type="genus" reg="Tobochares">T.</tp:taxon-name-part> <tp:taxon-name-part taxon-name-part-type="species" reg="anthonyae">anthonyae</tp:taxon-name-part></tp:taxon-name></italic> is unique among members of the <italic><tp:taxon-name><tp:taxon-name-part taxon-name-part-type="genus" reg="Tobochares"/><tp:taxon-name-part taxon-name-part-type="species" reg="communis">communis</tp:taxon-name-part></tp:taxon-name></italic> group: the median lobe gradually and slightly narrows towards a broadly rounded apex, and the gonopore is located near the apex of the median lobe (Fig. <xref ref-type="fig" rid="F11">11F</xref>).</p></tp:treatment-sec><tp:treatment-sec sec-type="description" id="SECID0EIZAK"><title>Description.</title><p><bold><italic>Size and form</italic></bold>: Body length 1.8–2.0 mm. Body elongate oval, moderately convex (Fig. <xref ref-type="fig" rid="F7">7B</xref>). <bold><italic>Color and punctation</italic></bold>: Dorsal and ventral surfaces of body, dark brown, with slightly paler margins of pronotum (Fig. <xref ref-type="fig" rid="F7">7A, B</xref>); mouthparts yellowish brown; antennae light brown; legs orange with yellow tarsi (Fig. <xref ref-type="fig" rid="F7">7C</xref>). Ground punctation on head, pronotum and elytra rather shallowly marked. <bold><italic>Head</italic></bold>: Eyes in dorsal view with anterior margin oblique (anteriorly directed; e.g., Fig. <xref ref-type="fig" rid="F2">2D</xref>), and outer margins slightly bulging from outline of head; in lateral view, eyes not anteriorly emarginate (e.g., Fig. <xref ref-type="fig" rid="F2">2E</xref>). <bold><italic>Thorax</italic></bold>: Elytra with all kinds of punctures similar in size and degree of impression (Fig. <xref ref-type="fig" rid="F7">7A</xref>); serial punctures aligned in rows, slightly impressed, forming shallow longitudinal grooves; interserial punctures somewhat irregularly distributed in a single row (Fig. <xref ref-type="fig" rid="F7">7A</xref>). <tp:taxon-name><tp:taxon-name-part taxon-name-part-type="genus" reg="Metafemora">Metafemora</tp:taxon-name-part></tp:taxon-name> mostly glabrous on anterior face, with hydrofuge pubescence along basal third of antero-dorsal margin (Fig. <xref ref-type="fig" rid="F7">7C</xref>). Elevation of mesoventrite forming a low longitudinal bulge (Fig. <xref ref-type="fig" rid="F7">7C</xref>). Metaventrite with distinct median, longitudinal, narrow glabrous area extending along posterior half (Fig. <xref ref-type="fig" rid="F7">7C</xref>). <bold><italic>Abdomen</italic></bold>: Abdominal ventrites uniformly and very densely pubescent. Aedeagus (Fig. <xref ref-type="fig" rid="F11">11F</xref>). Basal piece 0.3 × the length of a paramere; greatest width of a paramere nearly 0.5 × greatest width of median lobe; outer margins of parameres nearly straight, only slightly curved inwards along apical region; apex of paramere rounded; median lobe roughly triangular, widely rounded at apex; gonopore situated at apical fourth of median lobe.</p></tp:treatment-sec><tp:treatment-sec sec-type="etymology" id="SECID0ER2AK"><title>Etymology.</title><p>Named after Becky Anthony, program and meetings manager at the Entomological Society of America (ESA), in recognition of all her hard work in service to the society and the entomological community.</p></tp:treatment-sec><tp:treatment-sec sec-type="distribution" id="SECID0EW2AK"><title>Distribution.</title><p>Only known from a single locality just south of the Orinoco River along the northwestern edge of the Guiana Shield. See Fig. <xref ref-type="fig" rid="F13">13</xref>.</p></tp:treatment-sec><tp:treatment-sec sec-type="Life history" id="SECID0EA3AK"><title>Life history.</title><p>The specimens were collected along a stream that was flowing over exposed granite.</p></tp:treatment-sec><tp:treatment-sec><!--Section generated to contain objects referenced in tp:taxon-treatment.--><fig id="F7" position="float" orientation="portrait"><object-id xmlns:xlink="http://www.w3.org/1999/xlink" content-type="doi" xlink:type="simple">10.3897/zookeys.1019.59881.figure7</object-id><object-id xmlns:xlink="http://www.w3.org/1999/xlink" content-type="arpha" xlink:type="simple">1790940D-0876-57AC-8755-F527B2DDF4F9</object-id><label>Figure 7.</label><caption><p>Habitus of <italic><tp:taxon-name><tp:taxon-name-part taxon-name-part-type="genus" reg="Tobochares">Tobochares</tp:taxon-name-part></tp:taxon-name></italic> spp. in the <italic><tp:taxon-name><tp:taxon-name-part taxon-name-part-type="genus" reg="Tobochares"/><tp:taxon-name-part taxon-name-part-type="species" reg="communis">communis</tp:taxon-name-part></tp:taxon-name></italic> species group <bold>A–C</bold><italic><tp:taxon-name><tp:taxon-name-part taxon-name-part-type="genus" reg="Tobochares">T.</tp:taxon-name-part> <tp:taxon-name-part taxon-name-part-type="species" reg="anthonyae">anthonyae</tp:taxon-name-part></tp:taxon-name></italic><bold>A</bold> dorsal view <bold>B</bold> lateral view <bold>C</bold> ventral view <bold>D–F</bold><italic><tp:taxon-name><tp:taxon-name-part taxon-name-part-type="genus" reg="Tobochares">T.</tp:taxon-name-part> <tp:taxon-name-part taxon-name-part-type="species" reg="atures">atures</tp:taxon-name-part></tp:taxon-name></italic><bold>D</bold> dorsal view <bold>E</bold> lateral view <bold>F</bold> ventral view <bold>G–I</bold><italic><tp:taxon-name><tp:taxon-name-part taxon-name-part-type="genus" reg="Tobochares">T.</tp:taxon-name-part> <tp:taxon-name-part taxon-name-part-type="species" reg="pemon">pemon</tp:taxon-name-part></tp:taxon-name></italic><bold>G</bold> dorsal view <bold>H</bold> lateral view <bold>I</bold> ventral view. Scale bars: 1 mm.</p></caption><graphic xmlns:xlink="http://www.w3.org/1999/xlink" xlink:href="zookeys-1019-093-g007.jpg" position="float" orientation="portrait" xlink:type="simple" id="oo_512605.jpg"><uri content-type="original_file" xlink:type="simple">https://binary.pensoft.net/fig/512605</uri></graphic></fig><fig id="F11" position="float" orientation="portrait"><object-id xmlns:xlink="http://www.w3.org/1999/xlink" content-type="doi" xlink:type="simple">10.3897/zookeys.1019.59881.figure11</object-id><object-id xmlns:xlink="http://www.w3.org/1999/xlink" content-type="arpha" xlink:type="simple">A851C3FC-60A3-5E09-A5F9-C9C9470D9118</object-id><label>Figure 11.</label><caption><p>Aedeagi of <italic><tp:taxon-name><tp:taxon-name-part taxon-name-part-type="genus" reg="Tobochares">Tobochares</tp:taxon-name-part></tp:taxon-name></italic> spp. <bold>A</bold><italic><tp:taxon-name><tp:taxon-name-part taxon-name-part-type="genus" reg="Tobochares">T.</tp:taxon-name-part> <tp:taxon-name-part taxon-name-part-type="species" reg="benettii">benettii</tp:taxon-name-part></tp:taxon-name></italic><bold>B</bold><italic><tp:taxon-name><tp:taxon-name-part taxon-name-part-type="genus" reg="Tobochares">T.</tp:taxon-name-part> <tp:taxon-name-part taxon-name-part-type="species" reg="goias">goias</tp:taxon-name-part></tp:taxon-name></italic><bold>C</bold><italic><tp:taxon-name><tp:taxon-name-part taxon-name-part-type="genus" reg="Tobochares">T.</tp:taxon-name-part> <tp:taxon-name-part taxon-name-part-type="species" reg="fusus">fusus</tp:taxon-name-part></tp:taxon-name></italic><bold>D</bold><italic><tp:taxon-name><tp:taxon-name-part taxon-name-part-type="genus" reg="Tobochares">T.</tp:taxon-name-part> <tp:taxon-name-part taxon-name-part-type="species" reg="luteomargo">luteomargo</tp:taxon-name-part></tp:taxon-name></italic><bold>E</bold><italic><tp:taxon-name><tp:taxon-name-part taxon-name-part-type="genus" reg="Tobochares">T.</tp:taxon-name-part> <tp:taxon-name-part taxon-name-part-type="species" reg="pemon">pemon</tp:taxon-name-part></tp:taxon-name></italic><bold>F</bold><italic><tp:taxon-name><tp:taxon-name-part taxon-name-part-type="genus" reg="Tobochares">T.</tp:taxon-name-part> <tp:taxon-name-part taxon-name-part-type="species" reg="anthonyae">anthonyae</tp:taxon-name-part></tp:taxon-name></italic><bold>G</bold><italic><tp:taxon-name><tp:taxon-name-part taxon-name-part-type="genus" reg="Tobochares">T.</tp:taxon-name-part> <tp:taxon-name-part taxon-name-part-type="species" reg="atures">atures</tp:taxon-name-part></tp:taxon-name></italic><bold>H</bold><italic><tp:taxon-name><tp:taxon-name-part taxon-name-part-type="genus" reg="Tobochares">T.</tp:taxon-name-part> <tp:taxon-name-part taxon-name-part-type="species" reg="communis">communis</tp:taxon-name-part></tp:taxon-name></italic><bold>I</bold><italic><tp:taxon-name><tp:taxon-name-part taxon-name-part-type="genus" reg="Tobochares">T.</tp:taxon-name-part> <tp:taxon-name-part taxon-name-part-type="species" reg="microps">microps</tp:taxon-name-part></tp:taxon-name></italic><bold>J</bold><italic><tp:taxon-name><tp:taxon-name-part taxon-name-part-type="genus" reg="Tobochares">T.</tp:taxon-name-part> <tp:taxon-name-part taxon-name-part-type="species" reg="romanoae">romanoae</tp:taxon-name-part></tp:taxon-name></italic><bold>K</bold><italic><tp:taxon-name><tp:taxon-name-part taxon-name-part-type="genus" reg="Tobochares">T.</tp:taxon-name-part> <tp:taxon-name-part taxon-name-part-type="species" reg="akoerio">akoerio</tp:taxon-name-part></tp:taxon-name></italic><bold>L</bold><italic><tp:taxon-name><tp:taxon-name-part taxon-name-part-type="genus" reg="Tobochares">T.</tp:taxon-name-part> <tp:taxon-name-part taxon-name-part-type="species" reg="kappel">kappel</tp:taxon-name-part></tp:taxon-name></italic><bold>M</bold><italic><tp:taxon-name><tp:taxon-name-part taxon-name-part-type="genus" reg="Tobochares">T.</tp:taxon-name-part> <tp:taxon-name-part taxon-name-part-type="species" reg="arawak">arawak</tp:taxon-name-part></tp:taxon-name></italic><bold>N</bold><italic><tp:taxon-name><tp:taxon-name-part taxon-name-part-type="genus" reg="Tobochares">T.</tp:taxon-name-part> <tp:taxon-name-part taxon-name-part-type="species" reg="canaima">canaima</tp:taxon-name-part></tp:taxon-name></italic>. Scale bars: 0.5 mm (<bold>A–D</bold>); 0.1 mm (<bold>E–N</bold>).</p></caption><graphic xmlns:xlink="http://www.w3.org/1999/xlink" xlink:href="zookeys-1019-093-g011.jpg" position="float" orientation="portrait" xlink:type="simple" id="oo_512609.jpg"><uri content-type="original_file" xlink:type="simple">https://binary.pensoft.net/fig/512609</uri></graphic></fig><fig id="F13" position="float" orientation="portrait"><object-id xmlns:xlink="http://www.w3.org/1999/xlink" content-type="doi" xlink:type="simple">10.3897/zookeys.1019.59881.figure13</object-id><object-id xmlns:xlink="http://www.w3.org/1999/xlink" content-type="arpha" xlink:type="simple">84286AAE-1ED1-52A0-BB4B-09A7263CA97A</object-id><label>Figure 13.</label><caption><p>Distribution of <italic><tp:taxon-name><tp:taxon-name-part taxon-name-part-type="genus" reg="Tobochares">Tobochares</tp:taxon-name-part></tp:taxon-name></italic> spp.</p></caption><graphic xmlns:xlink="http://www.w3.org/1999/xlink" xlink:href="zookeys-1019-093-g013.jpg" position="float" orientation="portrait" xlink:type="simple" id="oo_512611.jpg"><uri content-type="original_file" xlink:type="simple">https://binary.pensoft.net/fig/512611</uri></graphic></fig><fig id="F6" position="float" orientation="portrait"><object-id xmlns:xlink="http://www.w3.org/1999/xlink" content-type="doi" xlink:type="simple">10.3897/zookeys.1019.59881.figure6</object-id><object-id xmlns:xlink="http://www.w3.org/1999/xlink" content-type="arpha" xlink:type="simple">CFD1CA49-A72C-53AB-B717-C77E4BF38B9F</object-id><label>Figure 6.</label><caption><p>Habitus of <italic><tp:taxon-name><tp:taxon-name-part taxon-name-part-type="genus" reg="Tobochares">Tobochares</tp:taxon-name-part></tp:taxon-name></italic> spp. in the <italic><tp:taxon-name><tp:taxon-name-part taxon-name-part-type="genus" reg="Tobochares"/><tp:taxon-name-part taxon-name-part-type="species" reg="communis">communis</tp:taxon-name-part></tp:taxon-name></italic> species group <bold>A–C</bold><italic><tp:taxon-name><tp:taxon-name-part taxon-name-part-type="genus" reg="Tobochares">T.</tp:taxon-name-part> <tp:taxon-name-part taxon-name-part-type="species" reg="communis">communis</tp:taxon-name-part></tp:taxon-name></italic><bold>A</bold> dorsal view <bold>B</bold> lateral view <bold>C</bold> ventral view <bold>D–F</bold><italic><tp:taxon-name><tp:taxon-name-part taxon-name-part-type="genus" reg="Tobochares">T.</tp:taxon-name-part> <tp:taxon-name-part taxon-name-part-type="species" reg="microps">microps</tp:taxon-name-part></tp:taxon-name></italic><bold>D</bold> dorsal view <bold>E</bold> lateral view <bold>F</bold> ventral view. Scale bars: 1 mm.</p></caption><graphic xmlns:xlink="http://www.w3.org/1999/xlink" xlink:href="zookeys-1019-093-g006.jpg" position="float" orientation="portrait" xlink:type="simple" id="oo_512604.jpg"><uri content-type="original_file" xlink:type="simple">https://binary.pensoft.net/fig/512604</uri></graphic></fig><fig id="F2" position="float" orientation="portrait"><object-id xmlns:xlink="http://www.w3.org/1999/xlink" content-type="doi" xlink:type="simple">10.3897/zookeys.1019.59881.figure2</object-id><object-id xmlns:xlink="http://www.w3.org/1999/xlink" content-type="arpha" xlink:type="simple">80986B23-97A3-5C94-BA74-4263A3B5D6E7</object-id><label>Figure 2.</label><caption><p>Heads of <italic><tp:taxon-name><tp:taxon-name-part taxon-name-part-type="genus" reg="Tobochares">Tobochares</tp:taxon-name-part></tp:taxon-name></italic> spp. <bold>A, B</bold><italic><tp:taxon-name><tp:taxon-name-part taxon-name-part-type="genus" reg="Tobochares">T.</tp:taxon-name-part> <tp:taxon-name-part taxon-name-part-type="species" reg="goias">goias</tp:taxon-name-part></tp:taxon-name></italic>, black mark pointing to <tp:taxon-name><tp:taxon-name-part taxon-name-part-type="genus" reg="Tobochares"/><tp:taxon-name-part taxon-name-part-type="species" reg="canthus">canthus</tp:taxon-name-part></tp:taxon-name> emarginating the eye <bold>A</bold> dorsal view <bold>B</bold> anterolateral view <bold>C</bold><italic><tp:taxon-name><tp:taxon-name-part taxon-name-part-type="genus" reg="Tobochares">T.</tp:taxon-name-part> <tp:taxon-name-part taxon-name-part-type="species" reg="fusus">fusus</tp:taxon-name-part></tp:taxon-name></italic><bold>D, E</bold><italic><tp:taxon-name><tp:taxon-name-part taxon-name-part-type="genus" reg="Tobochares">T.</tp:taxon-name-part> <tp:taxon-name-part taxon-name-part-type="species" reg="luteomargo">luteomargo</tp:taxon-name-part></tp:taxon-name></italic>, black mark pointing to straight anterior margin of the eye <bold>D</bold> dorsal view <bold>E</bold> anterolateral view <bold>F</bold><italic><tp:taxon-name><tp:taxon-name-part taxon-name-part-type="genus" reg="Tobochares">T.</tp:taxon-name-part> <tp:taxon-name-part taxon-name-part-type="species" reg="romanoae">romanoae</tp:taxon-name-part></tp:taxon-name></italic><bold>G</bold><italic><tp:taxon-name><tp:taxon-name-part taxon-name-part-type="genus" reg="Tobochares">T.</tp:taxon-name-part> <tp:taxon-name-part taxon-name-part-type="species" reg="pemon">pemon</tp:taxon-name-part></tp:taxon-name></italic><bold>H</bold><italic><tp:taxon-name><tp:taxon-name-part taxon-name-part-type="genus" reg="Tobochares">T.</tp:taxon-name-part> <tp:taxon-name-part taxon-name-part-type="species" reg="communis">communis</tp:taxon-name-part></tp:taxon-name></italic><bold>I</bold><italic><tp:taxon-name><tp:taxon-name-part taxon-name-part-type="genus" reg="Tobochares">T.</tp:taxon-name-part> <tp:taxon-name-part taxon-name-part-type="species" reg="microps">microps</tp:taxon-name-part></tp:taxon-name></italic>.</p></caption><graphic xmlns:xlink="http://www.w3.org/1999/xlink" xlink:href="zookeys-1019-093-g002.jpg" position="float" orientation="portrait" xlink:type="simple" id="oo_512600.jpg"><uri content-type="original_file" xlink:type="simple">https://binary.pensoft.net/fig/512600</uri></graphic></fig></tp:treatment-sec></tp:taxon-treatment>
