# Supplementary material for: Review of the Neotropical water scavenger beetle genus Tobochares Short & García, 2007 (Coleoptera, Hydrophilidae, Acidocerinae): new lineages, new species, and new records
Source: Zookeys. 2021 Feb 22;1019:93–140. doi: 10.3897/zookeys.1019.59881 (PMC7921074; doi:10.3897/zookeys.1019.59881)
Supplement: XML Treatment for Tobochares atures [file zookeys.1019.59881-treatment16.xml]

<!DOCTYPE tp:taxon-treatment
  PUBLIC "-//TaxonX//DTD Taxonomic Treatment Publishing DTD v0 20100105//EN" "tax-treatment-NSO.dtd">
<tp:taxon-treatment xmlns:tp="http://www.plazi.org/taxpub"><tp:treatment-meta><kwd-group><label>Taxon classification</label><kwd><named-content xmlns:xlink="http://www.w3.org/1999/xlink" content-type="kingdom">Animalia</named-content></kwd><kwd><named-content xmlns:xlink="http://www.w3.org/1999/xlink" content-type="order">Coleoptera</named-content></kwd><kwd><named-content xmlns:xlink="http://www.w3.org/1999/xlink" content-type="family">Hydrophilidae</named-content></kwd></kwd-group><mixed-citation publication-type="journal"><person-group><name><surname>Girón</surname><given-names>Jennifer C.</given-names></name><name><surname>Short</surname><given-names>Andrew Edward Z.</given-names></name></person-group><article-title>Review of the Neotropical water scavenger beetle genus <italic><tp:taxon-name><tp:taxon-name-part taxon-name-part-type="genus" reg="Tobochares">Tobochares</tp:taxon-name-part></tp:taxon-name></italic> Short &amp; García, 2007 (<tp:taxon-name><tp:taxon-name-part taxon-name-part-type="order">Coleoptera</tp:taxon-name-part></tp:taxon-name>, <tp:taxon-name><tp:taxon-name-part taxon-name-part-type="family">Hydrophilidae</tp:taxon-name-part></tp:taxon-name>, <tp:taxon-name><tp:taxon-name-part taxon-name-part-type="subfamily">Acidocerinae</tp:taxon-name-part></tp:taxon-name>): new lineages, new species, and new records</article-title><source>Zookeys</source><day>22</day><month>2</month><year>2021</year><volume>1019</volume><fpage>93</fpage><lpage>140</lpage><pub-id pub-id-type="doi">10.3897/zookeys.1019.59881</pub-id></mixed-citation></tp:treatment-meta><tp:nomenclature><tp:taxon-name><object-id xmlns:xlink="http://www.w3.org/1999/xlink" content-type="arpha" xlink:type="simple">21DDD52D-BD4F-5409-AE90-1B50F0236358</object-id>
              <tp:taxon-name-part taxon-name-part-type="genus" reg="Tobochares">Tobochares</tp:taxon-name-part>
              <tp:taxon-name-part taxon-name-part-type="species" reg="atures">atures</tp:taxon-name-part>
              <object-id xmlns:xlink="http://www.w3.org/1999/xlink" content-type="zoobank" xlink:type="simple">http://zoobank.org/EA1F3EA4-DD9D-4A07-8CB1-219E91CAD0AA</object-id>
            </tp:taxon-name><tp:taxon-status xmlns:xlink="http://www.w3.org/1999/xlink" xlink:type="simple">sp. nov.</tp:taxon-status><xref ref-type="fig" rid="F3">Figs 3B, G</xref><xref ref-type="fig" rid="F7">, 7D, F</xref><xref ref-type="fig" rid="F11">, 11G</xref><xref ref-type="fig" rid="F13">, 13</xref><xref ref-type="fig" rid="F15">, 15F</xref><tp:nomenclature-citation-list><tp:nomenclature-citation><tp:taxon-name>
                  <tp:taxon-name-part taxon-name-part-type="genus" reg="Tobochares">Tobochares</tp:taxon-name-part>
                </tp:taxon-name><comment>sp. 8: <xref ref-type="bibr" rid="B9">Short et al. (2021)</xref></comment></tp:nomenclature-citation></tp:nomenclature-citation-list></tp:nomenclature><tp:treatment-sec sec-type="type material" id="SECID0EP5AK"><title>Type material examined.</title><p><bold><italic>Holotype</italic> (male): Venezuela</bold>, “<tp:taxon-name><tp:taxon-name-part taxon-name-part-type="genus" reg="Tobochares">T.</tp:taxon-name-part></tp:taxon-name>F. Amazonas/ Puerto Ayacucho (40km S)/ El Tobogán, Caño Coromoto/ 26 Jan 1989, stream edge/ at upper shelter”, “collected by/ PJSpangler/RAFaitoute &amp; CBBarr” (<abbrev xmlns:xlink="http://www.w3.org/1999/xlink" content-type="institution" xlink:title="Museo del Instituto de Zoología Agrícola, Maracay, Venezuela (L. Joly)" id="ABBRID0EA6AK" xlink:type="simple">MIZA</abbrev>). <bold><italic>Paratypes</italic> (357 exs.): Venezuela: Amazonas</bold>: “40 Km S of Puerto Ayacucho, at Tobogán; upper seep; 18.i.1989; leg. Spangler, Faitoute, Barr” (34, <named-content xmlns:xlink="http://www.w3.org/1999/xlink" content-type="dwc:institutional_code" xlink:type="simple">USNM</named-content>); same, except “; colln #1; collected by pouring water over stream bank and washing riparian insects into seine; 19.vi.1989; leg. Spangler and Faitoute” (3, <named-content xmlns:xlink="http://www.w3.org/1999/xlink" content-type="dwc:institutional_code" xlink:type="simple">USNM</named-content>); same, except “sandy margins; colln. #10; 23.ii.1986; leg. P. Spangler” (38, <named-content xmlns:xlink="http://www.w3.org/1999/xlink" content-type="dwc:institutional_code" xlink:type="simple">USNM</named-content>); same, except “colln. #14; 25.ii.1986” (16, <named-content xmlns:xlink="http://www.w3.org/1999/xlink" content-type="dwc:institutional_code" xlink:type="simple">USNM</named-content>); “40 Km S of Puerto Ayacucho, El Tobogán, Caño Coromoto; seep, at upper shelter; 26.i.1989; leg. Spangler, Faitoute, Barr” (55, <named-content xmlns:xlink="http://www.w3.org/1999/xlink" content-type="dwc:institutional_code" xlink:type="simple">USNM</named-content>); same data as holotype (174, <abbrev xmlns:xlink="http://www.w3.org/1999/xlink" content-type="institution" xlink:title="Snow Entomological Collection, University of Kansas, Lawrence, KS (A. Short)" id="ABBRID0ECABK" xlink:type="simple">SEMC</abbrev>, <abbrev xmlns:xlink="http://www.w3.org/1999/xlink" content-type="institution" xlink:title="Museo del Instituto de Zoología Agrícola, Maracay, Venezuela (L. Joly)" id="ABBRID0EHABK" xlink:type="simple">MIZA</abbrev>, <named-content xmlns:xlink="http://www.w3.org/1999/xlink" content-type="dwc:institutional_code" xlink:type="simple">USNM</named-content>); “5°62'N [Sic!], 66°23'W; 1250 m; Cerro Guanay; Exp. Terramar; 5–12.ii.1995; leg. J. Clavijo” (1, <abbrev xmlns:xlink="http://www.w3.org/1999/xlink" content-type="institution" xlink:title="Museo del Instituto de Zoología Agrícola, Maracay, Venezuela (L. Joly)" id="ABBRID0ERABK" xlink:type="simple">MIZA</abbrev>); Tobogán de la Selva; old “Tobogancito” on seepage area with detritus; 8.viii.2008; leg. Short, García, Joly; AS-08-080b (16, <abbrev xmlns:xlink="http://www.w3.org/1999/xlink" content-type="institution" xlink:title="Snow Entomological Collection, University of Kansas, Lawrence, KS (A. Short)" id="ABBRID0EWABK" xlink:type="simple">SEMC</abbrev> including DNA voucher SLE1032); same, except “Tobogán de la Selva; wet rock covered with detritus; upstream slide; 14.i.2009; leg. Short, García, Miller, Joly; VZ09-0114-01F” (16, <abbrev xmlns:xlink="http://www.w3.org/1999/xlink" content-type="institution" xlink:title="Snow Entomological Collection, University of Kansas, Lawrence, KS (A. Short)" id="ABBRID0E2ABK" xlink:type="simple">SEMC</abbrev>); same, except “partly shaded wet rock with algae; leg. Short and Miller; VZ09-0114-01G” (2, <abbrev xmlns:xlink="http://www.w3.org/1999/xlink" content-type="institution" xlink:title="Snow Entomological Collection, University of Kansas, Lawrence, KS (A. Short)" id="ABBRID0EABBK" xlink:type="simple">SEMC</abbrev>). <bold>Bolívar</bold>: “<named-content xmlns:xlink="http://www.w3.org/1999/xlink" content-type="dwc:verbatimCoordinates" xlink:type="simple"><named-content content-type="geo-json" specific-use="{&#34;type&#34;:&#34;Point&#34;,&#34;coordinates&#34;:[-67.240667,6.217944]}" id="NCID0EKBBK" xlink:type="simple">6°13'4.6"N, 67°14'26.4"W</named-content></named-content>; 60 m; ca. 25 Km E of El Burro; rocky morichal; 12.i.2009; leg. Short and Téllez; VZ09-0113-01X” (1, <abbrev xmlns:xlink="http://www.w3.org/1999/xlink" content-type="institution" xlink:title="Snow Entomological Collection, University of Kansas, Lawrence, KS (A. Short)" id="ABBRID0EPBBK" xlink:type="simple">SEMC</abbrev>).</p><fig id="F15" position="float" orientation="portrait"><object-id xmlns:xlink="http://www.w3.org/1999/xlink" content-type="doi" xlink:type="simple">10.3897/zookeys.1019.59881.figure15</object-id><object-id xmlns:xlink="http://www.w3.org/1999/xlink" content-type="arpha" xlink:type="simple">AA88A404-1532-5BC6-8E48-5EA0F666F536</object-id><label>Figure 15.</label><caption><p><italic><tp:taxon-name><tp:taxon-name-part taxon-name-part-type="genus" reg="Tobochares">Tobochares</tp:taxon-name-part></tp:taxon-name></italic> habitat in Guyana and Venezuela <bold>A, B</bold> habitat for <italic><tp:taxon-name><tp:taxon-name-part taxon-name-part-type="genus" reg="Tobochares">T.</tp:taxon-name-part> <tp:taxon-name-part taxon-name-part-type="species" reg="arawak">arawak</tp:taxon-name-part></tp:taxon-name></italic>, Guyana, upper Potaro River (collecting event GY14-0312-01B) <bold>C, D</bold> habitat for <italic><tp:taxon-name><tp:taxon-name-part taxon-name-part-type="genus" reg="Tobochares">T.</tp:taxon-name-part> <tp:taxon-name-part taxon-name-part-type="species" reg="luteomargo">luteomargo</tp:taxon-name-part></tp:taxon-name></italic>, Venezuela, rock outcrop by Río Cuchivero, (collecting event VZ10-0710-01A) <bold>E</bold> habitat for <italic><tp:taxon-name><tp:taxon-name-part taxon-name-part-type="genus" reg="Tobochares">T.</tp:taxon-name-part> <tp:taxon-name-part taxon-name-part-type="species" reg="luteomargo">luteomargo</tp:taxon-name-part></tp:taxon-name></italic>, Venezuela Campamento Río Aro (collecting event VZ10-0711-01B) <bold>F</bold> type locality and habitat for <italic><tp:taxon-name><tp:taxon-name-part taxon-name-part-type="genus" reg="Tobochares">T.</tp:taxon-name-part> <tp:taxon-name-part taxon-name-part-type="species" reg="atures">atures</tp:taxon-name-part></tp:taxon-name></italic>, Venezuela, Tobogan de la Selva (collecting event VZ09-0114-01F).</p></caption><graphic xmlns:xlink="http://www.w3.org/1999/xlink" xlink:href="zookeys-1019-093-g015.jpg" position="float" orientation="portrait" xlink:type="simple" id="oo_512613.jpg"><uri content-type="original_file" xlink:type="simple">https://binary.pensoft.net/fig/512613</uri></graphic></fig></tp:treatment-sec><tp:treatment-sec sec-type="Differential diagnosis" id="SECID0E3DBK"><title>Differential diagnosis.</title><p>The general habitus and coloration of <italic><tp:taxon-name><tp:taxon-name-part taxon-name-part-type="genus" reg="Tobochares">T.</tp:taxon-name-part> <tp:taxon-name-part taxon-name-part-type="species" reg="atures">atures</tp:taxon-name-part></tp:taxon-name></italic> is similar to that of several species in the <italic><tp:taxon-name><tp:taxon-name-part taxon-name-part-type="genus" reg="Tobochares"/><tp:taxon-name-part taxon-name-part-type="species" reg="communis">communis</tp:taxon-name-part></tp:taxon-name></italic> group, nevertheless, the elytral punctation in <italic><tp:taxon-name><tp:taxon-name-part taxon-name-part-type="genus" reg="Tobochares">T.</tp:taxon-name-part> <tp:taxon-name-part taxon-name-part-type="species" reg="atures">atures</tp:taxon-name-part></tp:taxon-name></italic> is relatively distinct: all the elytral punctures are shallowly impressed, longitudinally aligned, and have two different sizes: the serial punctures, which are slightly impressed, are larger, whereas the interserial punctures are smaller and denser (Fig. <xref ref-type="fig" rid="F3">3B, G</xref>). In addition, the overall shape of the aedeagus, especially the shape of the median lobe of <italic><tp:taxon-name><tp:taxon-name-part taxon-name-part-type="genus" reg="Tobochares">T.</tp:taxon-name-part> <tp:taxon-name-part taxon-name-part-type="species" reg="atures">atures</tp:taxon-name-part></tp:taxon-name></italic> is unique among members of the <italic><tp:taxon-name><tp:taxon-name-part taxon-name-part-type="genus" reg="Tobochares"/><tp:taxon-name-part taxon-name-part-type="species" reg="communis">communis</tp:taxon-name-part></tp:taxon-name></italic> group: the median lobe gradually and slightly narrows towards a rounded apex, and the gonopore is located at the apical third of the median lobe (Fig. <xref ref-type="fig" rid="F11">11G</xref>).</p></tp:treatment-sec><tp:treatment-sec sec-type="description" id="SECID0E6FBK"><title>Description.</title><p><bold><italic>Size and form</italic></bold>: Body length 2.0–2.2 mm. Body elongate oval, moderately convex (Fig. <xref ref-type="fig" rid="F7">7D</xref>). <bold><italic>Color and punctation</italic></bold>: Dorsal and ventral surfaces of body dark brown, with prothorax and lateral margins of elytra slightly paler (Fig. <xref ref-type="fig" rid="F7">7D, E</xref>); mouthparts and antennae yellow, with slightly darker apical third of maxillary palpomere IV; legs orange to reddish brown with paler tarsi (Fig. <xref ref-type="fig" rid="F7">7E</xref>). Ground punctation on head, pronotum and elytra rather shallowly marked. <bold><italic>Head</italic></bold>: Eyes in dorsal view with anterior margin oblique (anteriorly directed), and outer margins slightly bulging from outline of head (e.g., Fig. <xref ref-type="fig" rid="F2">2D</xref>); in lateral view, eyes not emarginate (Fig. <xref ref-type="fig" rid="F2">2E</xref>). <bold><italic>Thorax</italic></bold>: Elytra with longitudinal rows of shallow punctures, not forming grooves; punctures in two different sizes: serial punctures larger, interserial punctures smaller and denser (Fig. <xref ref-type="fig" rid="F3">3B, G</xref>). <tp:taxon-name><tp:taxon-name-part taxon-name-part-type="genus" reg="Metafemora">Metafemora</tp:taxon-name-part></tp:taxon-name> mostly glabrous on anterior face (Fig. <xref ref-type="fig" rid="F7">7F</xref>). Elevation of mesoventrite forming a low transverse carina (Fig. <xref ref-type="fig" rid="F7">7F</xref>). Metaventrite with distinct median, longitudinal, narrow glabrous area extending along posterior half (Fig. <xref ref-type="fig" rid="F7">7F</xref>). <bold><italic>Abdomen</italic></bold>: Abdominal ventrites uniformly and very densely pubescent (Fig. <xref ref-type="fig" rid="F7">7F</xref>). Aedeagus (Fig. <xref ref-type="fig" rid="F11">11G</xref>). Basal piece nearly 0.5 × the length of a paramere; parameres nearly 0.4 × greatest width of median lobe, with outer margins weakly and uniformly convex, and rounded apex; median lobe roughly triangular, widely rounded at apex; gonopore situated nearly at apical third of median lobe.</p></tp:treatment-sec><tp:treatment-sec sec-type="etymology" id="SECID0EIIBK"><title>Etymology.</title><p>Noun in apposition. Named after Atures, the municipality where the type locality is situated.</p></tp:treatment-sec><tp:treatment-sec sec-type="distribution" id="SECID0ENIBK"><title>Distribution.</title><p>This species is known from several localities along the northwestern edge of the Guiana Shield in Venezuela. See Fig. <xref ref-type="fig" rid="F13">13</xref>.</p></tp:treatment-sec><tp:treatment-sec sec-type="Life history" id="SECID0EXIBK"><title>Life history.</title><p>Most specimens were collected on granite seepages that were adjacent to permanent streams. See Fig. <xref ref-type="fig" rid="F15">15F</xref>.</p></tp:treatment-sec><tp:treatment-sec><!--Section generated to contain objects referenced in tp:taxon-treatment.--><fig id="F3" position="float" orientation="portrait"><object-id xmlns:xlink="http://www.w3.org/1999/xlink" content-type="doi" xlink:type="simple">10.3897/zookeys.1019.59881.figure3</object-id><object-id xmlns:xlink="http://www.w3.org/1999/xlink" content-type="arpha" xlink:type="simple">1E6A3C40-9A98-5402-B8E9-B2176B15BD84</object-id><label>Figure 3.</label><caption><p>Characters of elytra and wings of <italic><tp:taxon-name><tp:taxon-name-part taxon-name-part-type="genus" reg="Tobochares">Tobochares</tp:taxon-name-part></tp:taxon-name></italic> spp. <bold>A–E</bold> Scanning Electron Micrographs <bold>A–C</bold> elytra: white arrows point to serial punctures; black arrows point to interserial punctures <bold>A</bold><italic><tp:taxon-name><tp:taxon-name-part taxon-name-part-type="genus" reg="Tobochares">T.</tp:taxon-name-part> <tp:taxon-name-part taxon-name-part-type="species" reg="communis">communis</tp:taxon-name-part></tp:taxon-name></italic><bold>B</bold><italic><tp:taxon-name><tp:taxon-name-part taxon-name-part-type="genus" reg="Tobochares">T.</tp:taxon-name-part> <tp:taxon-name-part taxon-name-part-type="species" reg="atures">atures</tp:taxon-name-part></tp:taxon-name></italic><bold>C</bold><italic><tp:taxon-name><tp:taxon-name-part taxon-name-part-type="genus" reg="Tobochares">T.</tp:taxon-name-part> <tp:taxon-name-part taxon-name-part-type="species" reg="arawak">arawak</tp:taxon-name-part></tp:taxon-name></italic><bold>D, E</bold> ventral view of mesoventrite: <bold>D</bold><italic><tp:taxon-name><tp:taxon-name-part taxon-name-part-type="genus" reg="Tobochares">T.</tp:taxon-name-part> <tp:taxon-name-part taxon-name-part-type="species" reg="communis">communis</tp:taxon-name-part></tp:taxon-name></italic>: top white arrow points to posterior elevation of mesoventrite with low longitudinal elevation; bottom white arrow points to narrow longitudinal glabrous patch of the metaventrite <bold>E</bold><italic><tp:taxon-name><tp:taxon-name-part taxon-name-part-type="genus" reg="Tobochares">T.</tp:taxon-name-part> <tp:taxon-name-part taxon-name-part-type="species" reg="arawak">arawak</tp:taxon-name-part></tp:taxon-name></italic>: top white arrow points to posterior elevation of mesoventrite with weakly elevated bulge; bottom white arrow points to narrow longitudinal glabrous patch of the metaventrite. <bold>F–I</bold> detail of elytral punctation; black marks at top of each circle indicates serial punctures <bold>F</bold><italic><tp:taxon-name><tp:taxon-name-part taxon-name-part-type="genus" reg="Tobochares">T.</tp:taxon-name-part> <tp:taxon-name-part taxon-name-part-type="species" reg="pemon">pemon</tp:taxon-name-part></tp:taxon-name></italic> (all punctures relatively large; serial punctures longitudinally aligned; interserial punctures in irregular single row) <bold>G</bold><italic><tp:taxon-name><tp:taxon-name-part taxon-name-part-type="genus" reg="Tobochares">T.</tp:taxon-name-part> <tp:taxon-name-part taxon-name-part-type="species" reg="atures">atures</tp:taxon-name-part></tp:taxon-name></italic> (all punctures longitudinally aligned; serial punctures larger than interserial punctures; interserial punctures more densely distributed) <bold>H</bold><italic><tp:taxon-name><tp:taxon-name-part taxon-name-part-type="genus" reg="Tobochares">T.</tp:taxon-name-part> <tp:taxon-name-part taxon-name-part-type="species" reg="kolokoe">kolokoe</tp:taxon-name-part></tp:taxon-name></italic> (serial punctures longitudinally aligned; interserial punctures forming one or two irregular rows) <bold>I</bold><italic><tp:taxon-name><tp:taxon-name-part taxon-name-part-type="genus" reg="Tobochares">T.</tp:taxon-name-part> <tp:taxon-name-part taxon-name-part-type="species" reg="canaima">canaima</tp:taxon-name-part></tp:taxon-name></italic> (serial punctures longitudinally aligned; interserial punctures forming two or three irregular rows) <bold>J, K</bold> hindwings <bold>J</bold><italic><tp:taxon-name><tp:taxon-name-part taxon-name-part-type="genus" reg="Tobochares">T.</tp:taxon-name-part> <tp:taxon-name-part taxon-name-part-type="species" reg="sipaliwini">sipaliwini</tp:taxon-name-part></tp:taxon-name></italic><bold>K</bold><italic><tp:taxon-name><tp:taxon-name-part taxon-name-part-type="genus" reg="Tobochares">T.</tp:taxon-name-part> <tp:taxon-name-part taxon-name-part-type="species" reg="microps">microps</tp:taxon-name-part></tp:taxon-name></italic>.</p></caption><graphic xmlns:xlink="http://www.w3.org/1999/xlink" xlink:href="zookeys-1019-093-g003.jpg" position="float" orientation="portrait" xlink:type="simple" id="oo_512601.jpg"><uri content-type="original_file" xlink:type="simple">https://binary.pensoft.net/fig/512601</uri></graphic></fig><fig id="F7" position="float" orientation="portrait"><object-id xmlns:xlink="http://www.w3.org/1999/xlink" content-type="doi" xlink:type="simple">10.3897/zookeys.1019.59881.figure7</object-id><object-id xmlns:xlink="http://www.w3.org/1999/xlink" content-type="arpha" xlink:type="simple">1790940D-0876-57AC-8755-F527B2DDF4F9</object-id><label>Figure 7.</label><caption><p>Habitus of <italic><tp:taxon-name><tp:taxon-name-part taxon-name-part-type="genus" reg="Tobochares">Tobochares</tp:taxon-name-part></tp:taxon-name></italic> spp. in the <italic><tp:taxon-name><tp:taxon-name-part taxon-name-part-type="genus" reg="Tobochares"/><tp:taxon-name-part taxon-name-part-type="species" reg="communis">communis</tp:taxon-name-part></tp:taxon-name></italic> species group <bold>A–C</bold><italic><tp:taxon-name><tp:taxon-name-part taxon-name-part-type="genus" reg="Tobochares">T.</tp:taxon-name-part> <tp:taxon-name-part taxon-name-part-type="species" reg="anthonyae">anthonyae</tp:taxon-name-part></tp:taxon-name></italic><bold>A</bold> dorsal view <bold>B</bold> lateral view <bold>C</bold> ventral view <bold>D–F</bold><italic><tp:taxon-name><tp:taxon-name-part taxon-name-part-type="genus" reg="Tobochares">T.</tp:taxon-name-part> <tp:taxon-name-part taxon-name-part-type="species" reg="atures">atures</tp:taxon-name-part></tp:taxon-name></italic><bold>D</bold> dorsal view <bold>E</bold> lateral view <bold>F</bold> ventral view <bold>G–I</bold><italic><tp:taxon-name><tp:taxon-name-part taxon-name-part-type="genus" reg="Tobochares">T.</tp:taxon-name-part> <tp:taxon-name-part taxon-name-part-type="species" reg="pemon">pemon</tp:taxon-name-part></tp:taxon-name></italic><bold>G</bold> dorsal view <bold>H</bold> lateral view <bold>I</bold> ventral view. Scale bars: 1 mm.</p></caption><graphic xmlns:xlink="http://www.w3.org/1999/xlink" xlink:href="zookeys-1019-093-g007.jpg" position="float" orientation="portrait" xlink:type="simple" id="oo_512605.jpg"><uri content-type="original_file" xlink:type="simple">https://binary.pensoft.net/fig/512605</uri></graphic></fig><fig id="F11" position="float" orientation="portrait"><object-id xmlns:xlink="http://www.w3.org/1999/xlink" content-type="doi" xlink:type="simple">10.3897/zookeys.1019.59881.figure11</object-id><object-id xmlns:xlink="http://www.w3.org/1999/xlink" content-type="arpha" xlink:type="simple">A851C3FC-60A3-5E09-A5F9-C9C9470D9118</object-id><label>Figure 11.</label><caption><p>Aedeagi of <italic><tp:taxon-name><tp:taxon-name-part taxon-name-part-type="genus" reg="Tobochares">Tobochares</tp:taxon-name-part></tp:taxon-name></italic> spp. <bold>A</bold><italic><tp:taxon-name><tp:taxon-name-part taxon-name-part-type="genus" reg="Tobochares">T.</tp:taxon-name-part> <tp:taxon-name-part taxon-name-part-type="species" reg="benettii">benettii</tp:taxon-name-part></tp:taxon-name></italic><bold>B</bold><italic><tp:taxon-name><tp:taxon-name-part taxon-name-part-type="genus" reg="Tobochares">T.</tp:taxon-name-part> <tp:taxon-name-part taxon-name-part-type="species" reg="goias">goias</tp:taxon-name-part></tp:taxon-name></italic><bold>C</bold><italic><tp:taxon-name><tp:taxon-name-part taxon-name-part-type="genus" reg="Tobochares">T.</tp:taxon-name-part> <tp:taxon-name-part taxon-name-part-type="species" reg="fusus">fusus</tp:taxon-name-part></tp:taxon-name></italic><bold>D</bold><italic><tp:taxon-name><tp:taxon-name-part taxon-name-part-type="genus" reg="Tobochares">T.</tp:taxon-name-part> <tp:taxon-name-part taxon-name-part-type="species" reg="luteomargo">luteomargo</tp:taxon-name-part></tp:taxon-name></italic><bold>E</bold><italic><tp:taxon-name><tp:taxon-name-part taxon-name-part-type="genus" reg="Tobochares">T.</tp:taxon-name-part> <tp:taxon-name-part taxon-name-part-type="species" reg="pemon">pemon</tp:taxon-name-part></tp:taxon-name></italic><bold>F</bold><italic><tp:taxon-name><tp:taxon-name-part taxon-name-part-type="genus" reg="Tobochares">T.</tp:taxon-name-part> <tp:taxon-name-part taxon-name-part-type="species" reg="anthonyae">anthonyae</tp:taxon-name-part></tp:taxon-name></italic><bold>G</bold><italic><tp:taxon-name><tp:taxon-name-part taxon-name-part-type="genus" reg="Tobochares">T.</tp:taxon-name-part> <tp:taxon-name-part taxon-name-part-type="species" reg="atures">atures</tp:taxon-name-part></tp:taxon-name></italic><bold>H</bold><italic><tp:taxon-name><tp:taxon-name-part taxon-name-part-type="genus" reg="Tobochares">T.</tp:taxon-name-part> <tp:taxon-name-part taxon-name-part-type="species" reg="communis">communis</tp:taxon-name-part></tp:taxon-name></italic><bold>I</bold><italic><tp:taxon-name><tp:taxon-name-part taxon-name-part-type="genus" reg="Tobochares">T.</tp:taxon-name-part> <tp:taxon-name-part taxon-name-part-type="species" reg="microps">microps</tp:taxon-name-part></tp:taxon-name></italic><bold>J</bold><italic><tp:taxon-name><tp:taxon-name-part taxon-name-part-type="genus" reg="Tobochares">T.</tp:taxon-name-part> <tp:taxon-name-part taxon-name-part-type="species" reg="romanoae">romanoae</tp:taxon-name-part></tp:taxon-name></italic><bold>K</bold><italic><tp:taxon-name><tp:taxon-name-part taxon-name-part-type="genus" reg="Tobochares">T.</tp:taxon-name-part> <tp:taxon-name-part taxon-name-part-type="species" reg="akoerio">akoerio</tp:taxon-name-part></tp:taxon-name></italic><bold>L</bold><italic><tp:taxon-name><tp:taxon-name-part taxon-name-part-type="genus" reg="Tobochares">T.</tp:taxon-name-part> <tp:taxon-name-part taxon-name-part-type="species" reg="kappel">kappel</tp:taxon-name-part></tp:taxon-name></italic><bold>M</bold><italic><tp:taxon-name><tp:taxon-name-part taxon-name-part-type="genus" reg="Tobochares">T.</tp:taxon-name-part> <tp:taxon-name-part taxon-name-part-type="species" reg="arawak">arawak</tp:taxon-name-part></tp:taxon-name></italic><bold>N</bold><italic><tp:taxon-name><tp:taxon-name-part taxon-name-part-type="genus" reg="Tobochares">T.</tp:taxon-name-part> <tp:taxon-name-part taxon-name-part-type="species" reg="canaima">canaima</tp:taxon-name-part></tp:taxon-name></italic>. Scale bars: 0.5 mm (<bold>A–D</bold>); 0.1 mm (<bold>E–N</bold>).</p></caption><graphic xmlns:xlink="http://www.w3.org/1999/xlink" xlink:href="zookeys-1019-093-g011.jpg" position="float" orientation="portrait" xlink:type="simple" id="oo_512609.jpg"><uri content-type="original_file" xlink:type="simple">https://binary.pensoft.net/fig/512609</uri></graphic></fig><fig id="F13" position="float" orientation="portrait"><object-id xmlns:xlink="http://www.w3.org/1999/xlink" content-type="doi" xlink:type="simple">10.3897/zookeys.1019.59881.figure13</object-id><object-id xmlns:xlink="http://www.w3.org/1999/xlink" content-type="arpha" xlink:type="simple">84286AAE-1ED1-52A0-BB4B-09A7263CA97A</object-id><label>Figure 13.</label><caption><p>Distribution of <italic><tp:taxon-name><tp:taxon-name-part taxon-name-part-type="genus" reg="Tobochares">Tobochares</tp:taxon-name-part></tp:taxon-name></italic> spp.</p></caption><graphic xmlns:xlink="http://www.w3.org/1999/xlink" xlink:href="zookeys-1019-093-g013.jpg" position="float" orientation="portrait" xlink:type="simple" id="oo_512611.jpg"><uri content-type="original_file" xlink:type="simple">https://binary.pensoft.net/fig/512611</uri></graphic></fig><fig id="F2" position="float" orientation="portrait"><object-id xmlns:xlink="http://www.w3.org/1999/xlink" content-type="doi" xlink:type="simple">10.3897/zookeys.1019.59881.figure2</object-id><object-id xmlns:xlink="http://www.w3.org/1999/xlink" content-type="arpha" xlink:type="simple">80986B23-97A3-5C94-BA74-4263A3B5D6E7</object-id><label>Figure 2.</label><caption><p>Heads of <italic><tp:taxon-name><tp:taxon-name-part taxon-name-part-type="genus" reg="Tobochares">Tobochares</tp:taxon-name-part></tp:taxon-name></italic> spp. <bold>A, B</bold><italic><tp:taxon-name><tp:taxon-name-part taxon-name-part-type="genus" reg="Tobochares">T.</tp:taxon-name-part> <tp:taxon-name-part taxon-name-part-type="species" reg="goias">goias</tp:taxon-name-part></tp:taxon-name></italic>, black mark pointing to <tp:taxon-name><tp:taxon-name-part taxon-name-part-type="genus" reg="Tobochares"/><tp:taxon-name-part taxon-name-part-type="species" reg="canthus">canthus</tp:taxon-name-part></tp:taxon-name> emarginating the eye <bold>A</bold> dorsal view <bold>B</bold> anterolateral view <bold>C</bold><italic><tp:taxon-name><tp:taxon-name-part taxon-name-part-type="genus" reg="Tobochares">T.</tp:taxon-name-part> <tp:taxon-name-part taxon-name-part-type="species" reg="fusus">fusus</tp:taxon-name-part></tp:taxon-name></italic><bold>D, E</bold><italic><tp:taxon-name><tp:taxon-name-part taxon-name-part-type="genus" reg="Tobochares">T.</tp:taxon-name-part> <tp:taxon-name-part taxon-name-part-type="species" reg="luteomargo">luteomargo</tp:taxon-name-part></tp:taxon-name></italic>, black mark pointing to straight anterior margin of the eye <bold>D</bold> dorsal view <bold>E</bold> anterolateral view <bold>F</bold><italic><tp:taxon-name><tp:taxon-name-part taxon-name-part-type="genus" reg="Tobochares">T.</tp:taxon-name-part> <tp:taxon-name-part taxon-name-part-type="species" reg="romanoae">romanoae</tp:taxon-name-part></tp:taxon-name></italic><bold>G</bold><italic><tp:taxon-name><tp:taxon-name-part taxon-name-part-type="genus" reg="Tobochares">T.</tp:taxon-name-part> <tp:taxon-name-part taxon-name-part-type="species" reg="pemon">pemon</tp:taxon-name-part></tp:taxon-name></italic><bold>H</bold><italic><tp:taxon-name><tp:taxon-name-part taxon-name-part-type="genus" reg="Tobochares">T.</tp:taxon-name-part> <tp:taxon-name-part taxon-name-part-type="species" reg="communis">communis</tp:taxon-name-part></tp:taxon-name></italic><bold>I</bold><italic><tp:taxon-name><tp:taxon-name-part taxon-name-part-type="genus" reg="Tobochares">T.</tp:taxon-name-part> <tp:taxon-name-part taxon-name-part-type="species" reg="microps">microps</tp:taxon-name-part></tp:taxon-name></italic>.</p></caption><graphic xmlns:xlink="http://www.w3.org/1999/xlink" xlink:href="zookeys-1019-093-g002.jpg" position="float" orientation="portrait" xlink:type="simple" id="oo_512600.jpg"><uri content-type="original_file" xlink:type="simple">https://binary.pensoft.net/fig/512600</uri></graphic></fig></tp:treatment-sec><ref-list><ref id="B9"><mixed-citation xmlns:xlink="http://www.w3.org/1999/xlink" xlink:type="simple"><person-group><name name-style="western"><surname>Short</surname><given-names>AEZ</given-names></name><name name-style="western"><surname>Girón</surname><given-names>JC</given-names></name><name name-style="western"><surname>Toussaint</surname><given-names>EFA</given-names></name></person-group> (<year>2021</year>) Evolution and biogeography of acidocerine water scavenger beetles (<tp:taxon-name><tp:taxon-name-part taxon-name-part-type="order">Coleoptera</tp:taxon-name-part></tp:taxon-name>: <tp:taxon-name><tp:taxon-name-part taxon-name-part-type="family">Hydrophilidae</tp:taxon-name-part></tp:taxon-name>) shaped by Gondwanan vicariance and Cenozoic isolation of South America. Systematic Entomology. <ext-link xlink:type="simple" ext-link-type="doi" xlink:href="10.1111/syen.12467">https://doi.org/10.1111/syen.12467</ext-link></mixed-citation></ref></ref-list></tp:taxon-treatment>
